# Supplementary material for: Impact of Exposure to Chronic Light–Dark Phase Shifting Circadian Rhythm Disruption on Muscle Proteome in Periparturient Dairy Cows
Source: Proteomes. 2021 Jul 29;9(3):35. doi: 10.3390/proteomes9030035 (PMC8396217; doi:10.3390/proteomes9030035)
Supplement: Supplementary file 1 [file proteomes-09-00035-s001.zip]

Archive with 2 entries (2 files):
- McCabe Supplemental Tables Proteomes.xlsx
- Supp Fig 1.pdf
