# Supplementary material for: Impact of Exposure to Chronic Light–Dark Phase Shifting Circadian Rhythm Disruption on Muscle Proteome in Periparturient Dairy Cows
Source: Proteomes. 2021 Jul 29;9(3):35. doi: 10.3390/proteomes9030035 (PMC8396217; doi:10.3390/proteomes9030035)
Supplement: Supplementary file 1 [file proteomes-09-00035-s001.zip › McCabe Supplemental Tables Proteomes.xlsx]

## Sheet: Supplemental Table S1
UniProt ID	Ensembl ID	19c_21BEC	20c_21BEC	21c_21BEC	22c_21BEC	23c_21BEC	24c_21BEC	25c_21BEC	26c_21BEC	19ps_21BEC	20ps_21BEC	21ps_21BEC	22ps_21BEC	23ps_21BEC	24ps_21BEC	25ps_21BEC	26ps_21BEC	19c_21PP	21c_21PP	22c_21PP	23c_21PP	24c_21PP	25c_21PP	26c_21PP	19PS_21PP	21PS_21PP	22PS_22PP	23PS_21PP	24PS_21PP	25PS_21PP	26PS_21PP	26PS_21PP
A0A0N9SE96	ENSBTAG00000043584	0	0	0	0	0	0	0	0	0	0	0	0	0	0	0	0	0	0	0	0	0	0	23.2874	0	0	0	0	0	0	0	0
A0A140T897	ENSBTAG00000017121	32.8819	33.3528	33.7636	32.2291	32.6873	31.6468	32.9489	32.9631	34.4874	33.1411	33.3352	33.251	32.8222	33.1621	33.4277	32.8584	33.5641	34.569	33.7955	33.4512	33.0426	33.398	32.7809	33.5993	32.7361	33.1961	32.8531	33.2997	33.1127	33.5212	36.0622
A0A3Q1LFC5	ENSBTAG00000048107	0	0	0	0	24.9855	0	0	0	0	0	0	0	0	0	0	0	0	0	0	0	0	0	0	0	0	0	0	0	0	0	0
A0A3Q1LFR2	ENSBTAG00000017765	0	0	0	0	0	0	0	0	0	0	0	0	0	0	24.4297	0	0	0	0	0	0	0	0	0	0	0	0	0	0	0	0
A0A3Q1LG34	ENSBTAG00000001120	27.8065	27.4172	27.5342	27.3944	27.5107	28.0261	27.7753	27.5097	27.6976	26.4079	27.6658	27.577	27.9792	27.8023	27.2626	27.5589	27.7634	27.6062	27.3829	27.5609	28.1489	28.5069	28.0303	0	27.7104	27.9646	28.0024	27.995	27.5988	27.6743	0
A0A3Q1LGQ8	ENSBTAG00000006907	0	26.8326	27.1789	27.4319	27.4523	27.4152	28.0915	26.4498	0	27.8359	25.9728	0	27.2224	25.9589	27.2414	0	26.2225	25.7796	26.7567	0	26.5309	27.4972	0	0	0	0	0	0	27.729	0	31.5215
A0A3Q1LHM2	ENSBTAG00000014068	29.9326	29.6975	29.8878	30.1852	30.0737	29.8153	30.0469	30.049	29.8059	30.0627	29.6441	29.4388	29.6718	30.2899	29.779	29.6078	29.618	29.7022	30.0363	29.9074	29.6855	29.5459	30.0157	28.8857	30.3023	28.6217	28.6209	30.4941	29.4967	30.0268	0
A0A3Q1LIY4	ENSBTAG00000005666	0	0	0	0	0	0	0	0	0	0	25.5152	0	0	0	0	0	0	0	0	0	0	0	0	0	0	0	0	0	0	0	0
A0A3Q1LJ98	ENSBTAG00000052033	32.864	33.0506	32.9628	33.1768	32.9467	32.9803	33.1518	33.1553	32.8711	33.109	32.7828	33.0816	33.1813	32.9807	33.0445	32.7295	32.965	33.0217	32.901	32.9352	32.8689	32.041	32.9237	33.0736	32.8255	33.0838	33.1484	33.1017	32.8027	33.0026	0
A0A3Q1LL07	ENSBTAG00000018399	34.2567	34.1081	34.3874	33.1112	33.0672	34.1088	33.6739	34.7549	34.6453	34.3733	34.2188	33.6633	34.0977	33.3376	34.1282	36.091	34.1266	33.3914	33.953	33.7679	34.7828	36.9579	33.7378	34.0076	33.5971	33.5524	34.4273	33.3676	33.9746	34.0958	0
A0A3Q1LL11	ENSBTAG00000046107	29.1935	28.9242	28.7652	29.7571	29.1268	29.6988	30.2364	0	29.8985	30.4512	29.1968	30.2896	29.7651	28.8488	0	28.9912	29.3412	28.4308	29.0445	29.532	28.9311	0	28.5562	31.2404	28.9377	30.4019	30.2048	29.7965	0	29.2738	32.8902
A0A3Q1LLH1	ENSBTAG00000004565	0	0	0	0	0	0	0	0	0	0	0	0	0	0	0	25.2543	0	0	0	0	0	0	0	0	0	0	0	0	0	0	0
A0A3Q1LLK4	ENSBTAG00000052404	0	0	0	0	0	0	0	0	0	0	0	0	0	0	24.6411	0	0	0	0	0	0	0	0	0	0	0	0	0	0	0	26.7094
A0A3Q1LM19	ENSBTAG00000011500	0	0	0	0	25.2089	0	0	0	0	0	0	0	0	0	0	0	0	0	0	0	0	0	0	0	0	0	0	0	0	0	26.652
A0A3Q1LMV9	ENSBTAG00000045727	0	0	0	0	0	0	0	0	26.2381	0	0	0	0	0	0	0	0	0	0	0	0	0	0	0	0	0	0	0	0	0	0
A0A3Q1LMX0	ENSBTAG00000016516	28.7069	28.5245	27.7482	27.8687	28.4941	28.0619	28.083	27.9719	27.7639	28.3043	27.8972	27.9497	28.1192	27.9029	27.8656	28.6173	28.5491	28.6934	27.9542	28.1076	27.923	28.3628	27.5764	27.3892	27.8945	27.8745	28.4622	28.2073	27.5386	27.9224	0
A0A3Q1LP31	ENSBTAG00000016167	0	0	0	0	0	0	25.5674	25.9339	0	0	0	0	25.581	25.1035	25.5903	25.3372	0	0	25.7502	25.3842	0	0	0	0	0	0	0	0	0	0	30.7846
A0A3Q1LP42	ENSBTAG00000055045	30.4349	29.5143	29.4116	29.6787	29.6139	28.7189	29.0677	29.1593	29.2932	28.5329	29.9271	27.6911	28.1503	29.2066	28.1527	29.0547	29.8696	30.0268	28.8971	29.5172	29.0291	29.4973	29.5236	28.793	29.3043	27.9386	28.0441	29.2469	28.2641	27.8302	0
A0A3Q1LPX6	ENSBTAG00000003279	0	0	0	0	0	0	0	26.1023	0	0	0	0	0	0	0	0	0	0	0	0	0	0	0	0	0	0	0	0	0	0	0
A0A3Q1LRN1	ENSBTAG00000006823	0	0	0	25.3143	25.6113	0	25.3569	0	0	25.1865	0	0	0	0	0	0	0	0	0	0	0	0	0	0	0	0	0	0	0	0	0
A0A3Q1LS55	ENSBTAG00000017294	0	0	0	0	0	0	0	0	27.059	0	26.2688	0	0	0	25.9664	0	0	29.1752	25.1544	0	0	0	0	0	28.2547	0	0	26.8846	0	0	28.2095
A0A3Q1LSV1	ENSBTAG00000016121	0	0	0	0	0	0	0	0	0	0	0	0	0	0	0	0	0	0	23.5358	0	0	0	0	0	0	0	0	0	0	0	0
A0A3Q1LT60	ENSBTAG00000048244	0	0	0	0	0	0	0	0	0	0	0	0	0	0	0	0	0	0	0	0	0	0	23.4749	0	0	0	0	0	0	0	0
A0A3Q1LT89	ENSBTAG00000025210	0	25.8122	25.8208	26.5948	26.6169	26.3209	26.9365	27.201	26.6054	26.9009	26.5463	27.4955	26.6562	26.0553	26.3942	26.7045	27.6096	26.695	26.6473	27.4238	25.9827	0	26.6048	0	0	26.2468	0	0	0	0	0
A0A3Q1LU64	ENSBTAG00000001795	0	0	0	0	23.4616	0	0	0	0	0	0	0	0	0	0	0	0	0	0	0	0	0	0	0	0	0	0	0	0	0	0
A0A3Q1LUN3	ENSBTAG00000012307	25.4518	25.1749	0	25.7477	25.7196	25.5448	25.8856	25.8745	25.8417	25.6282	0	25.8229	25.4941	25.7774	25.7332	25.7163	25.9846	26.1934	25.6543	25.8628	25.7672	0	25.6641	0	0	0	0	0	0	0	0
A0A3Q1LV65	ENSBTAG00000003098	0	0	0	0	0	0	0	23.3617	0	0	0	0	0	0	0	0	0	0	0	0	0	0	0	0	0	0	0	0	0	0	0
A0A3Q1LVM0	ENSBTAG00000047491	0	0	0	0	0	0	0	0	25.3184	0	0	0	0	0	0	0	0	0	0	0	0	0	0	0	0	25.748	0	0	0	0	0
A0A3Q1LW10	ENSBTAG00000006165	26.313	28.4872	0	26.8479	28.8323	28.6667	28.8015	27.645	28.3056	0	26.5045	28.2154	28.6666	0	0	28.364	0	26.2844	26.9431	28.4783	27.3972	28.3327	28.0496	0	0	0	0	0	0	0	0
A0A3Q1LWF3	ENSBTAG00000001398	32.6979	32.6011	32.6693	32.5068	32.8814	32.6993	32.1524	32.7999	32.6836	32.2273	31.9654	31.9292	31.7827	32.5659	31.9765	32.8339	32.5077	32.5541	32.46	32.7034	32.3337	32.188	32.3651	32.0202	32.0431	32.0582	32.188	32.4569	31.6311	32.4975	0
A0A3Q1LWM5	ENSBTAG00000008812	29.5647	29.6309	29.1893	29.6937	29.6024	29.7477	29.5498	29.4384	0	29.1856	29.5988	29.632	29.6306	29.282	0	29.1958	29.557	29.3038	0	0	0	0	0	0	29.2348	29.4527	29.6101	0	29.3967	29.0919	0
A0A3Q1LWN4	ENSBTAG00000021491	0	0	0	0	0	0	0	0	0	0	0	25.7536	0	0	0	0	0	0	0	26.0295	0	0	0	0	0	0	0	0	0	0	35.0185
A0A3Q1LWN6	ENSBTAG00000015988	0	0	0	0	0	0	0	0	0	0	0	0	0	0	0	0	0	26.2808	0	0	0	0	0	0	0	0	0	0	0	0	29.4202
A0A3Q1LWQ1	ENSBTAG00000003809	0	0	0	0	0	0	0	0	0	0	24.5197	0	0	0	0	0	0	0	0	0	0	0	0	0	0	0	0	0	0	0	0
A0A3Q1LX60	ENSBTAG00000013744	26.9299	27.9307	27.5189	27.6871	27.7251	27.5091	27.3063	27.6023	27.4171	27.2447	27.7093	27.5893	27.5008	27.4108	26.6213	27.6082	27.0955	27.4012	27.4152	27.7747	27.3265	28.0426	26.813	0	27.5759	26.7423	0	0	0	0	0
A0A3Q1LXK9	ENSBTAG00000011922	33.1693	33.124	33.0761	33.3307	33.3362	33.2789	33.0615	33.2232	33.123	33.0326	33.1719	33.1243	33.1747	33.0602	33.1831	33.0133	33.4263	33.3595	33.5042	33.4533	33.5121	32.9058	33.2901	33.2449	33.3006	33.1279	33.3429	33.1353	33.0338	33.1031	0
A0A3Q1LY19	ENSBTAG00000016688	0	0	0	0	0	0	24.4454	0	0	0	0	0	0	0	0	0	0	0	0	0	0	0	0	0	0	0	0	0	0	0	0
A0A3Q1LYB3	ENSBTAG00000002871	0	0	0	0	0	0	0	0	0	0	0	0	0	0	0	0	0	0	0	0	0	0	23.161	0	0	0	0	0	0	0	0
A0A3Q1LYI6	ENSBTAG00000003307	28.3314	28.8036	28.872	28.2743	28.6932	28.7857	28.5009	28.6799	28.4177	28.1255	28.382	28.1258	27.8989	28.7672	28.1583	28.3896	28.4901	28.2696	28.0786	28.1333	28.0021	27.9523	28.4866	26.3466	27.1325	27.6758	0	28.1065	27.2911	26.654	0
A0A3Q1LYW4	ENSBTAG00000004806	31.0029	31.1397	31.6254	31.5375	31.1782	31.3279	31.3643	31.2632	30.9852	31.6617	31.358	31.335	31.773	31.1709	31.714	31.2236	30.7768	30.8974	31.1818	30.3213	30.3629	29.6738	30.9708	30.3665	29.9334	31.1002	30.8708	30.7032	31.3242	30.984	30.8299
A0A3Q1LZ47	ENSBTAG00000016105	0	0	0	0	25.8787	0	0	0	0	0	0	0	0	0	0	0	0	0	25.3179	0	0	0	0	0	0	0	0	0	0	0	30.0268
A0A3Q1LZV6	ENSBTAG00000012849	27.185	26.0832	26.9842	27.0916	0	27.0956	27.6517	27.6308	27.1125	27.8878	26.9319	27.7425	27.3283	26.7501	26.9775	27.2319	28.2191	27.4897	27.6745	27.7008	27.0873	0	27.1293	27.1072	0	26.612	27.309	27.9065	0	27.7746	0
A0A3Q1M010	ENSBTAG00000000111	27.84	28.6509	28.8364	28.1524	28.4104	28.0568	28.0665	27.9722	27.5804	28.2367	27.8686	28.0687	28.3899	29.1967	28.1311	27.8255	28.1326	28.4746	28.3797	27.6349	26.8534	27.1545	28.1894	27.7807	27.5061	28.2132	27.8449	28.7216	27.9308	27.2097	27.2097
A0A3Q1M119	ENSBTAG00000005664	30.9442	30.7277	31.3249	30.8059	30.7449	30.9078	31.2696	31.1084	30.496	31.2499	30.8129	31.0408	30.9345	30.8565	31.031	31.1428	31.0905	30.9645	30.8412	31.0111	30.9546	30.3732	31.1207	29.4514	30.1924	31.2092	31.0788	30.8427	30.667	30.8874	0
A0A3Q1M129	ENSBTAG00000008185	28.9638	29.3624	29.1712	29.3892	29.1411	29.463	29.2328	29.2378	28.8102	29.234	28.8744	29.2548	29.0478	29.1845	29.0367	28.9794	29.406	29.0612	29.3013	28.9651	28.8753	29.1124	29.3001	28.7834	28.8544	29.5411	29.1806	29.5779	29.5464	29.4424	31.8227
A0A3Q1M143	ENSBTAG00000018742	25.1282	24.7378	24.7416	24.7156	25.1321	0	24.8354	25.0824	0	0	24.9981	0	0	0	0	0	0	0	24.5258	0	0	0	0	0	0	0	0	0	0	0	0
A0A3Q1M1H0	ENSBTAG00000018707	35.0973	34.7948	34.8619	34.9596	35.1572	34.8021	34.9662	34.8442	34.8387	34.8725	34.9	34.9523	34.8884	34.9039	34.7405	34.9066	34.7969	34.6233	34.9558	34.7872	34.5928	35.1663	34.7035	34.8389	35.0348	34.8154	34.9277	34.7025	34.8895	34.7985	0
A0A3Q1M1N2	ENSBTAG00000012193	0	30.8427	30.7268	0	0	0	0	30.6143	0	0	0	0	30.5875	0	30.518	30.601	0	0	30.6444	0	30.7954	0	0	0	0	0	30.621	0	0	0	0
A0A3Q1M1R3	ENSBTAG00000006907	29.9649	30.1448	29.7903	29.9157	30.1957	29.902	29.8055	30.0918	29.9901	29.7041	29.8248	30.1473	29.8415	30.123	29.7691	29.8556	30.0705	29.8778	29.9244	29.8723	29.3557	30.0522	30.3091	30.1576	30.0592	30.0665	30.0664	30.1655	29.7437	29.9886	0
A0A3Q1M1U2	ENSBTAG00000019851	26.1788	26.8486	26.5972	26.7949	26.2556	26.5404	26.2041	26.5727	0	26.8136	26.3494	0	26.479	26.6432	26.3212	0	27.2213	26.7857	26.7335	26.8137	0	0	0	0	0	0	0	0	0	0	0
A0A3Q1M1W9	ENSBTAG00000009414	0	25.3873	0	25.9593	25.4062	25.4336	25.5073	24.8354	0	25.2693	24.8467	0	0	0	0	0	25.359	0	0	25.5207	25.1598	0	0	0	0	0	0	0	0	0	0
A0A3Q1M278	ENSBTAG00000021061	0	0	0	0	0	0	0	0	0	0	0	0	0	0	0	0	0	0	0	24.2238	0	0	0	0	0	0	0	0	0	0	0
A0A3Q1M2P9	ENSBTAG00000015116	0	0	0	0	0	0	0	0	0	0	0	0	0	0	25.0603	0	0	0	0	0	0	0	0	0	0	0	0	0	0	0	0
A0A3Q1M304	ENSBTAG00000006253	35.8457	35.7196	35.758	36.1621	35.8339	35.7899	35.7021	35.7559	35.6535	35.4804	35.7611	35.5812	35.706	35.6547	35.5758	35.5427	35.7996	35.5716	35.8959	35.6488	35.5586	35.148	35.7406	35.6808	35.7145	35.6694	35.8028	35.9212	35.6416	35.7334	0
A0A3Q1M390	ENSBTAG00000046177	0	0	26.4321	0	0	0	0	0	26.1087	25.7308	0	0	0	26.4812	0	0	0	0	25.3259	0	0	0	0	0	0	0	0	0	0	0	0
A0A3Q1M3D7	ENSBTAG00000049190	0	0	0	0	0	0	0	0	0	0	0	0	0	0	0	24.1595	0	0	0	0	0	0	0	0	0	0	0	0	0	0	0
A0A3Q1M3N0	ENSBTAG00000019770	0	0	0	0	0	0	0	0	0	0	0	0	0	0	0	0	0	28.4836	29.8947	0	0	0	0	0	0	0	0	0	0	0	27.3462
A0A3Q1M3V5	ENSBTAG00000013109	0	0	0	23.8404	0	0	0	0	0	24.4342	0	0	0	0	0	0	0	0	0	0	0	0	0	0	0	0	0	0	0	0	29.2969
A0A3Q1M3Z5	ENSBTAG00000007622	0	0	0	0	0	0	0	0	0	0	26.2972	0	0	0	0	0	0	0	0	0	0	0	0	0	0	0	0	0	0	0	0
A0A3Q1M478	ENSBTAG00000009641	0	0	0	0	0	0	0	0	0	24.0651	0	0	0	0	0	0	0	0	0	0	0	0	0	0	0	0	0	0	0	0	0
A0A3Q1M4C7	ENSBTAG00000004303	0	0	0	0	0	0	0	0	0	0	0	0	27.6986	0	0	0	0	0	0	0	0	0	0	0	0	0	0	0	0	0	0
A0A3Q1M4M4	ENSBTAG00000006441	29.4313	29.2855	29.6918	29.437	29.588	29.5258	28.975	29.414	29.4123	29.0412	29.215	28.8792	29.0473	29.9879	29.2681	29.3955	29.5067	29.1828	29.0444	29.1149	28.6961	28.8498	29.19	27.7015	28.9954	27.3721	0	29.8413	28.4601	0	30.0165
A0A3Q1M4Z0	ENSBTAG00000052482	0	0	0	0	0	0	0	23.4349	0	0	0	0	0	0	0	0	0	0	0	0	0	0	0	0	0	0	0	0	0	0	0
A0A3Q1M5Q3	ENSBTAG00000048504	0	26.3268	0	0	0	26.1834	26.4405	26.2969	26.8633	26.6375	26.8355	0	26.7144	0	0	26.7534	0	0	26.9944	0	26.861	26.8521	0	0	0	0	0	0	0	0	32.4386
A0A3Q1M5S0	ENSBTAG00000008817	0	0	0	0	0	0	0	0	26.8023	0	0	0	0	0	0	0	0	0	0	0	0	0	0	0	0	0	0	0	0	0	0
A0A3Q1M6F2	ENSBTAG00000053974	32.5301	32.3007	32.3015	32.4495	32.2896	32.462	32.6753	32.7697	32.2951	32.3572	32.3114	32.8442	32.7416	32.5803	32.774	32.3739	32.1733	32.5625	32.446	32.4178	32.2778	31.6312	32.4456	32.8109	32.5528	32.8918	32.7032	32.7746	32.6861	32.7945	0
A0A3Q1M6J0	ENSBTAG00000008862	28.8678	30.1718	28.98	29.3747	29.3561	29.4754	29.8982	29.1826	28.6128	29.6429	29.4459	29.6324	29.3379	28.9246	29.8681	28.74	29.3857	29.3161	0	29.1515	29.5375	0	29.6537	28.6434	0	29.1918	29.2599	29.1877	29.5524	29.4679	0
A0A3Q1M6J3	ENSBTAG00000004564	0	0	0	27.1282	0	0	0	0	0	0	0	0	0	0	0	0	0	0	0	0	0	0	0	0	0	0	0	0	0	0	0
A0A3Q1M6K6	ENSBTAG00000006429	32.0757	31.6281	31.9486	32.0611	32.3042	31.5701	31.5886	31.8004	31.8731	31.9577	31.989	31.5083	31.7654	32.1599	31.6202	32.0211	31.4136	31.4594	31.6697	32.0137	32.0238	32.1841	31.6687	31.7928	31.7953	31.3736	31.3341	31.5349	31.0908	31.2613	0
A0A3Q1M7H7	ENSBTAG00000021514	0	25.7083	0	25.4056	25.5515	0	0	0	25.2856	25.7157	25.9612	0	25.4728	25.7194	0	0	25.3093	25.1949	25.4541	0	25.3511	0	25.6574	0	0	0	0	0	0	0	0
A0A3Q1M8B0	ENSBTAG00000015732	0	0	0	0	0	0	0	0	0	25.4163	0	0	0	0	0	0	0	0	0	0	0	0	0	0	0	0	0	0	0	0	0
A0A3Q1M9G8	ENSBTAG00000004771	0	0	0	0	0	0	0	0	0	0	0	0	0	0	0	25.1381	0	0	0	0	0	0	0	0	0	0	0	0	0	0	26.7214
A0A3Q1MAK6	ENSBTAG00000013973	0	0	0	0	0	0	0	0	0	0	0	0	0	0	0	0	0	25.0066	0	0	0	0	0	0	0	0	0	0	0	0	0
A0A3Q1MB48	ENSBTAG00000010559	26.7279	26.8866	26.5926	26.9915	26.7568	26.5359	26.9192	26.4762	26.2483	26.2668	26.0026	26.4118	25.9691	26.3704	26.8103	26.6726	27.0049	26.627	27.0913	26.7087	26.538	27.1431	26.4684	0	0	0	0	26.8328	26.8635	26.8677	0
A0A3Q1MBG9	ENSBTAG00000015690	29.5203	29.4254	29.1081	28.7079	29.1435	28.9499	28.9728	29.1593	29.6845	28.3779	29.0767	28.9817	28.9374	29.4997	28.6181	29.1683	29.2701	29.1446	28.7588	29.1025	29.0599	29.1681	28.8361	28.886	28.6021	27.8368	27.4652	27.9904	28.2925	28.353	0
A0A3Q1MBP3	ENSBTAG00000014581	0	0	26.2	25.8548	26.5809	26.0018	0	0	0	0	0	0	26.0721	26.6566	0	0	26.0955	25.9877	26.5492	27.0431	26.8457	0	0	0	0	0	0	0	0	0	0
A0A3Q1MBQ8	ENSBTAG00000002853	0	0	0	0	0	26.3104	0	0	25.9308	0	0	0	0	0	0	25.8331	0	0	0	0	27.4499	0	0	0	0	0	0	0	0	0	0
A0A3Q1MBS5	ENSBTAG00000018255	27.2338	27.5511	27.5309	27.782	26.8899	27.5316	27.7147	27.416	27.3923	27.3384	27.0622	27.2244	26.8888	27.3013	27.3017	26.8115	27.2114	27.3269	27.3429	27.171	27.1216	0	26.8118	0	0	0	0	27.9362	0	28.0904	0
A0A3Q1MBY2	ENSBTAG00000010937	0	0	0	26.0819	26.1624	25.9061	0	0	0	0	0	0	0	25.5044	0	25.5018	0	0	0	0	25.6053	0	0	0	0	0	0	0	0	0	0
A0A3Q1MBY4	ENSBTAG00000008621	0	0	25.9397	25.0087	0	0	25.5582	0	0	25.9061	0	26.223	25.6732	0	0	25.8384	0	26.5232	25.6741	25.7972	0	0	0	0	0	0	0	0	0	0	30.7774
A0A3Q1MBY6	ENSBTAG00000007787	0	0	0	0	0	22.4608	0	0	0	0	0	0	0	0	0	0	0	0	0	0	0	0	0	0	0	0	0	0	0	0	29.9886
A0A3Q1MC60	ENSBTAG00000006907	37.3204	37.1051	37.1711	37.2928	37.2762	37.2757	37.283	37.211	37.1595	37.3195	37.1096	37.1709	37.127	37.067	37.163	37.0937	37.2813	36.9668	37.1839	36.9532	37.0315	37.1925	37.0729	36.9569	36.934	37.0834	37.2281	37.1578	37.0131	37.0143	27.4552
A0A3Q1MCJ7	ENSBTAG00000008570	25.515	0	0	25.2641	0	24.8552	0	0	0	24.6708	0	0	0	0	0	25.2639	25.532	0	0	0	0	0	0	0	0	0	0	0	0	0	0
A0A3Q1MCV0	ENSBTAG00000020927	0	0	0	0	0	0	0	0	0	0	0	0	0	0	22.476	0	0	0	0	0	0	0	0	0	0	0	0	0	0	0	0
A0A3Q1MDA4	ENSBTAG00000011580	0	0	0	26.0111	25.9766	0	26.1177	25.7708	0	26.1755	0	0	0	0	0	0	26.2124	0	0	26.0906	0	0	0	0	0	0	0	0	0	0	0
A0A3Q1MDH5	ENSBTAG00000002863	27.5896	27.1024	27.2591	27.7206	28.5571	27.1287	26.4634	27.134	27.4367	0	27.3557	27.2448	0	27.7146	25.894	27.7667	26.304	27.138	27.4373	28.1222	27.9403	28.3763	27.2737	28.1134	0	27.4282	0	0	0	27.2208	0
A0A3Q1MDI3	ENSBTAG00000018897	0	0	0	0	0	0	0	0	0	0	0	0	0	23.8905	0	0	0	0	0	0	0	0	0	0	0	0	0	0	0	0	0
A0A3Q1MDT7	ENSBTAG00000050667	29.9273	29.0712	29.4548	29.8565	29.511	29.8349	29.6378	29.9359	30.0297	29.6615	29.7342	29.7037	29.5531	29.9114	29.27	29.9901	30.5519	30.6327	29.8657	30.3428	30.2215	29.3797	29.475	29.0463	29.6712	29.6596	29.8252	29.8018	29.5759	29.242	0
A0A3Q1MDU8	ENSBTAG00000008248	27.7605	27.6058	27.5943	28.0899	27.8321	27.9379	27.7391	28.2813	27.7772	27.895	27.5607	27.984	27.6532	27.8377	27.4406	27.5595	28.6363	27.8361	28.0446	28.3785	28.0308	27.4496	27.8886	27.7208	26.9301	27.3546	26.3595	27.9685	0	27.2765	27.3342
A0A3Q1ME08	ENSBTAG00000052348	0	0	0	26.721	0	0	26.5387	0	0	26.2911	0	0	0	0	26.5162	0	26.3729	0	26.582	0	0	0	0	0	0	0	0	27.4922	0	0	0
A0A3Q1ME14	ENSBTAG00000022160	25.4885	25.6719	25.5543	25.1234	25.8161	25.792	0	24.9665	24.8838	25.8546	25.5646	0	0	25.3158	25.9142	0	25.8112	25.7367	25.0915	26.4499	25.9917	0	24.6478	0	0	0	0	0	0	0	0
A0A3Q1MG38	ENSBTAG00000016924	30.0006	29.6584	29.9629	29.7728	30.1393	29.6591	29.8118	29.6471	29.3754	30.076	29.6743	29.686	29.1486	30.0169	29.7899	29.6218	29.7717	29.2047	29.4119	29.599	29.4407	28.5782	29.5042	28.1634	0	29.1207	29.1324	29.5244	28.6984	29.0734	0
A0A3Q1MG48	ENSBTAG00000006907	29.2282	28.288	0	0	0	29.1054	0	29.3359	28.6941	0	28.6174	0	0	0	28.7493	29.2449	29.3268	29.0617	28.8466	0	29.3645	29.6842	0	0	0	0	0	0	28.4557	0	33.5053
A0A3Q1MHP4	ENSBTAG00000054952	26.1884	0	0	27.2692	27.3418	27.4852	27.9905	28.2794	27.3719	27.4614	26.8704	27.7425	27.1977	27.3623	26.6861	0	28.8438	27.306	27.3234	28.3697	26.8098	0	27.266	27.314	0	0	0	27.812	0	27.2417	0
A0A3Q1MHX8	ENSBTAG00000000948	0	25.3551	0	25.6604	25.4238	0	25.1604	0	0	25.0515	0	0	0	25.0263	24.7349	25.0713	0	0	0	0	0	0	24.7688	0	0	0	0	0	0	0	0
A0A3Q1MI08	ENSBTAG00000019852	28.7102	28.2423	28.8987	28.7487	29.2084	28.734	28.8309	28.7668	28.6041	28.7845	28.5519	28.2627	28.2322	28.8625	28.618	28.7569	28.5373	28.2374	28.5383	28.3977	27.9259	27.9433	28.8936	26.6845	28.1144	26.5498	27.386	28.6959	27.944	28.4876	0
A0A3Q1MI90	ENSBTAG00000016208	0	0	0	0	0	0	24.1651	0	0	0	0	0	0	0	0	0	0	0	0	0	0	0	0	0	0	0	0	0	0	0	0
A0A3Q1MIA4	ENSBTAG00000005660	0	0	0	0	0	0	0	0	0	0	0	0	0	0	0	0	0	25.2969	0	0	0	0	0	0	0	0	0	0	0	0	27.9321
A0A3Q1MIY1	ENSBTAG00000051744	27.1986	0	26.906	27.6422	27.0687	26.6122	27.6365	27.19	27.2797	27.1001	26.2844	0	26.833	26.8903	27.0942	0	26.736	26.6181	26.9574	26.9878	26.6994	27.144	27.0321	28.2111	26.8436	0	26.9627	27.664	26.5687	0	0
A0A3Q1MKC7	ENSBTAG00000020087	0	27.1103	27.1804	27.3104	26.3761	27.0451	27.4884	26.5943	27.297	27.2043	27.5185	27.1307	27.0108	27.1141	27.4974	26.7982	27.2485	27.0931	27.2602	26.9351	27.3016	0	26.7634	27.0224	26.4335	26.7614	26.7959	27.2519	26.6495	26.9325	0
A0A3Q1MLJ9	ENSBTAG00000005296	0	0	0	25.0929	0	0	0	0	0	0	0	0	0	0	24.8589	0	0	0	0	0	0	0	0	0	0	0	0	0	0	0	30.3114
A0A3Q1MLP3	ENSBTAG00000006227	27.8821	27.1516	27.877	27.8635	28.1434	27.7318	27.6451	27.2206	27.2091	27.7408	27.4225	27.5204	26.796	27.9802	27.689	27.5641	27.1031	26.9339	27.428	27.0002	27.2683	27.4926	27.0331	0	0	0	0	27.3589	0	0	0
A0A3Q1MM65	ENSBTAG00000005211	0	0	0	0	0	0	0	0	0	0	0	0	0	25.0794	0	0	0	0	0	0	0	0	0	0	0	0	0	0	0	0	0
A0A3Q1MME4	ENSBTAG00000005726	0	0	0	0	25.9264	0	0	0	0	0	0	25.7631	0	25.3551	25.6191	0	0	25.8333	0	0	25.2286	0	0	0	0	0	0	0	0	0	0
A0A3Q1MN97	ENSBTAG00000021879	29.5122	29.2518	29.2108	29.2424	29.0066	29.2536	29.1177	28.6775	29.1213	29.1384	29.4348	29.1036	29.4097	29.0776	28.8633	29.2748	28.7395	29.5073	29.0442	28.6169	28.837	28.4377	28.814	28.2826	28.6169	28.7081	27.9095	28.2568	28.8509	27.7471	0
A0A3Q1MP66	ENSBTAG00000051149	27.6278	0	27.2925	0	27.8173	0	0	27.1027	0	0	27.194	0	0	27.8953	27.3548	27.7218	26.8708	27.3283	27.9064	0	0	0	0	0	0	0	0	0	0	0	0
A0A3Q1MP69	ENSBTAG00000015839	26.3064	25.9953	26.3461	26.3997	27.6886	26.2999	25.6762	0	26.6057	26.6866	27.1092	26.4926	26.7689	26.2252	25.9857	25.5102	26.2232	26.9695	25.9169	26.4437	26.4739	27.1567	26.4008	0	0	0	0	0	0	0	0
A0A3Q1MQS4	ENSBTAG00000017183	32.114	32.3951	32.1261	32.209	32.4621	32.204	32.3923	31.7601	32.2522	32.3101	32.6637	32.1748	32.1228	32.0326	31.969	32.2503	32.0999	32.4921	32.8285	32.5875	32.3002	32.9641	32.2017	32.2341	32.5583	32.2615	32.2404	32.2226	32.226	32.3984	31.1002
A0A3Q1MQU9	ENSBTAG00000054051	32.6494	32.772	32.6458	32.7677	32.5531	32.7601	32.6904	32.8539	32.4547	32.7102	32.4923	32.7525	32.714	32.708	32.8364	32.3616	32.7556	32.5908	32.6262	32.5733	32.585	32.7228	32.6564	32.6231	32.455	32.8096	32.8494	32.9436	32.5959	32.6872	0
A0A3Q1MQV0	ENSBTAG00000017765	29.4035	29.4469	29.7799	28.9449	29.2784	29.1889	29.5304	28.5295	29.4582	29.7501	29.8556	29.6489	29.54	29.917	29.9962	29.4095	29.4922	29.9606	29.3313	29.3198	29.5702	28.3794	29.3875	29.2384	29.4884	29.3698	29.0859	29.5845	29.4644	28.6451	0
A0A3Q1MR36	ENSBTAG00000001610	27.7903	28.6607	27.451	0	0	0	0	28.0795	29.6545	0	0	0	0	0	0	0	26.7764	28.5657	0	0	0	0	0	0	0	0	0	0	0	28.5853	0
A0A3Q1MRA1	ENSBTAG00000006999	31.9067	31.9953	31.5981	32.0185	31.6225	31.9967	32.1052	31.8963	31.585	32.0132	31.6576	31.8027	31.7583	31.9036	32.0234	31.7227	31.943	31.5411	31.8377	31.5493	31.5318	31.27	31.5699	29.9516	30.1985	31.5777	31.6932	31.8814	31.4548	31.8227	0
A0A3Q1MSP0	ENSBTAG00000006898	0	0	0	23.2272	0	0	0	0	0	0	0	0	0	0	0	0	0	0	0	0	0	0	0	0	0	0	0	0	0	0	31.2613
A0A3Q1MTH2	ENSBTAG00000016005	0	0	0	25.5676	0	0	0	0	25.8292	0	0	0	0	26.6686	0	0	0	0	0	25.3829	0	0	0	0	0	0	0	0	0	0	0
A0A3Q1MTL6	ENSBTAG00000014233	0	0	24.3735	0	0	0	0	0	0	0	0	0	0	0	0	0	0	0	0	0	0	0	0	0	0	0	0	0	0	0	0
A0A3Q1MU63	ENSBTAG00000034373	27.3123	26.6407	26.6921	26.5881	27.2678	26.8756	26.8049	0	27.8358	26.9997	27.3	27.1938	0	27.3295	0	0	27.4192	27.8818	27.0122	27.228	27.2963	24.8061	26.7615	0	0	0	0	0	0	0	29.3901
A0A3Q1MU67	ENSBTAG00000010109	0	0	0	0	0	0	0	0	0	0	0	0	0	0	0	0	0	0	0	0	0	0	0	0	0	0	0	0	0	29.9187	0
A0A3Q1MU86	ENSBTAG00000014806	31.9256	31.9224	31.8936	32.1526	31.6161	32.4111	32.1815	32.1158	31.5462	32.297	31.8906	32.1244	31.9942	31.8514	32.3178	32.1493	31.9984	31.5918	32.5635	31.4832	31.6386	30.9736	31.5784	31.5394	31.7012	32.2744	32.1603	32.1592	32.2111	32.2339	29.8881
A0A3Q1MUA3	ENSBTAG00000010082	0	0	25.6319	25.8328	25.8716	25.8521	0	0	25.5034	26.3595	0	25.7816	25.4226	25.1736	25.7945	25.6828	26.7593	0	25.7209	25.5315	0	0	25.4258	0	0	0	0	0	0	0	0
A0A3Q1MUQ6	ENSBTAG00000034867	0	0	0	0	0	0	0	23.4715	0	0	0	0	0	0	0	0	0	0	0	0	0	0	0	0	0	0	0	0	0	0	0
A0A3Q1MUS6	ENSBTAG00000004850	24.3317	0	24.5686	24.7085	24.3103	0	24.5346	0	0	0	0	0	0	0	0	0	0	0	24.2764	0	0	0	0	0	0	0	0	0	0	0	26.4899
A0A3Q1MUU9	ENSBTAG00000012756	0	0	0	0	0	0	0	0	0	0	24.9173	0	0	0	0	0	0	0	0	0	0	0	0	0	0	0	0	0	0	0	0
A0A3Q1MV91	ENSBTAG00000006745	30.4432	29.8442	30.4868	28.8505	28.7875	28.2202	29.2887	29.9697	33.9417	26.9779	29.2222	27.9703	27.4789	28.9638	28.658	27.9721	29.9473	31.6796	30.0384	29.2103	27.801	31.6977	28.3501	0	30.2417	0	29.1701	30.2097	29.0068	32.6795	0
A0A3Q1MVM8	ENSBTAG00000018278	30.1619	29.7761	30.1255	29.9058	30.1052	29.9753	29.7957	29.8891	29.8063	29.945	29.4163	29.2189	29.3776	30.1944	29.6385	29.554	29.7202	29.3979	29.5906	29.882	28.8531	29.4616	30.0093	29.717	29.8663	29.5078	29.5097	29.9927	29.4765	29.6837	27.226
A0A3Q1MVS3	ENSBTAG00000018317	0	0	0	0	25.2251	0	0	0	0	0	0	0	0	0	0	0	0	0	0	0	0	0	0	0	0	0	0	0	0	0	0
A0A3Q1MW92	ENSBTAG00000016281	0	0	0	0	0	0	0	0	0	25.4166	0	0	0	0	0	0	0	0	24.8108	0	0	0	24.9943	0	0	0	0	0	0	0	0
A0A3Q1MXQ0	ENSBTAG00000013411	32.2326	32.3304	32.0607	32.2315	32.4742	32.1562	32.2285	32.0352	32.0766	32.5531	32.1684	32.4882	32.3786	32.2716	32.354	32.2097	32.2414	32.2999	32.4343	32.4121	32.7294	32.8576	32.28	32.3734	32.4035	32.3399	32.4807	32.1203	32.2522	32.059	0
A0A3Q1N0B0	ENSBTAG00000016975	27.2048	26.3652	27.4926	27.2874	27.184	27.2977	26.9762	27.3421	27.9053	27.613	27.6847	27.4515	27.3514	26.908	26.6406	27.5794	27.5896	27.7491	27.3985	27.9376	27.6583	27.444	27.4023	0	27.4048	27.569	27.2825	26.7521	27.0797	27.159	0
A0A3Q1N238	ENSBTAG00000006075	28.9041	28.1652	28.4772	28.0585	28.6103	28.3612	28.2435	28.1596	28.4013	28.0234	28.1771	28.1489	28.0676	28.507	28.0167	28.5278	28.0218	28.2064	27.6524	28.0179	27.9465	28.4896	28.0131	0	27.7971	27.973	0	27.5483	0	28.2461	0
A0A3Q1N329	ENSBTAG00000044017	0	0	0	0	0	23.2942	0	0	0	0	0	0	0	0	0	0	0	0	0	0	0	0	0	0	0	0	0	0	0	0	0
A0A3Q1N375	ENSBTAG00000030335	0	24.6475	0	24.7855	0	0	24.2243	0	0	24.8411	0	0	0	0	0	0	0	0	0	0	0	0	0	0	0	0	0	0	0	0	29.0772
A0A3Q1N3Q6	ENSBTAG00000006883	0	0	0	0	0	0	0	0	0	0	0	0	0	0	0	23.5446	0	0	0	0	0	0	0	0	0	0	0	0	0	0	33.1834
A0A3Q1N590	ENSBTAG00000001083	0	0	25.8551	0	0	0	0	0	0	0	25.1818	25.3923	0	25.1684	25.3149	26.3367	25.3863	25.8115	0	0	0	0	0	0	0	0	0	0	0	0	0
A0A3Q1N5M2	ENSBTAG00000003667	0	0	0	0	0	0	0	0	0	0	0	0	0	0	0	0	0	0	0	0	0	0	0	0	0	0	0	0	0	25.7551	0
A0A3Q1N6Z3	ENSBTAG00000008921	0	0	0	0	24.5463	0	24.6422	0	0	0	0	0	0	24.5957	0	0	0	0	0	0	0	0	0	0	0	0	0	0	0	0	0
A0A3Q1N8A3	ENSBTAG00000004554	30.2116	30.1054	30.0318	29.9341	29.8887	30.2308	30.1051	30.039	30.1648	30.2099	29.9205	30.205	29.9429	29.7749	29.9757	29.9673	30.1979	29.9207	29.9691	30.0249	30.0709	30.0597	30.2134	30.1954	30.2033	29.9506	30.1928	30.0271	30.0513	30.3114	0
A0A3Q1N9S5	ENSBTAG00000021131	0	0	0	0	0	0	0	0	0	0	0	0	0	0	0	23.6128	0	0	0	0	0	0	0	0	0	0	0	0	0	0	0
A0A3Q1NCU9	ENSBTAG00000052949	0	0	0	0	0	0	0	0	0	0	0	0	0	0	0	26.745	0	0	0	0	0	0	0	0	0	0	0	0	0	0	0
A0A3Q1NDV9	ENSBTAG00000038680	0	0	0	0	0	0	0	0	0	0	0	0	0	0	0	24.8197	0	0	0	0	0	0	0	0	0	0	0	0	0	0	0
A0A3Q1NE82	ENSBTAG00000013468	29.1634	29.0287	28.5952	28.9373	29.7551	28.6067	28.9129	28.5699	29.6083	28.8409	29.0347	29.167	29.1898	29.3136	28.3339	28.8585	29.2536	31.0339	29.4437	30.3488	29.9351	29.5798	29.3183	29.5171	29.2504	29.2217	28.9407	29.142	28.0751	26.3705	0
A0A3Q1NEF8	ENSBTAG00000053390	0	0	0	25.5904	0	0	0	0	0	0	0	0	0	0	25.3645	0	0	0	0	0	0	0	0	0	0	0	0	0	0	0	0
A0A3Q1NFY4	ENSBTAG00000052709	31.5168	31.4551	31.6163	31.6053	31.6378	31.7913	31.4055	31.6023	31.6062	31.6118	31.6776	31.4734	31.64	31.3696	31.5426	31.4092	31.5504	31.4219	31.5624	31.5605	31.5141	30.9223	31.7564	31.4729	31.667	31.6033	31.7029	31.1249	31.6075	31.5912	0
A0A3Q1NI96	ENSBTAG00000053626	33.1489	33.2101	32.9965	33.3284	33.2553	33.214	33.0616	33.1051	33.0502	33.0459	32.8675	33.3107	33.129	33.0844	33.1573	32.7693	32.7863	32.7632	33.0359	32.9034	32.8362	33.1934	33.1218	33.1615	33.152	33.3564	33.3731	33.0824	33.2793	33.2471	0
A0A3Q1NKP5	ENSBTAG00000046468	0	0	0	0	0	0	0	0	0	0	0	0	0	0	0	0	0	0	0	0	0	0	0	0	0	0	0	0	0	27.4727	28.0173
A0A3S5ZPE0	ENSBTAG00000017416	0	0	0	0	23.4893	0	24.0071	0	0	0	0	0	0	0	0	0	0	0	0	0	0	0	0	0	0	0	0	0	0	0	30.7627
A0A3S5ZPU2	ENSBTAG00000004922	25.2272	0	0	25.2368	24.8374	25.4282	25.0146	0	0	0	25.1839	0	0	0	25.3351	25.2045	0	0	0	0	0	0	0	0	0	0	0	0	0	0	0
A0A452DHU7	ENSBTAG00000001059	0	0	26.5019	26.3386	0	26.4845	26.3533	26.1981	26.1426	26.0012	26.224	0	26.2265	26.4229	26.5555	0	0	25.9735	0	0	26.1648	0	0	0	0	0	0	0	0	0	31.5202
A0A452DHV9	ENSBTAG00000002377	0	0	0	0	0	0	0	0	0	0	0	0	0	0	0	0	0	0	0	0	0	27.146	0	0	0	0	0	0	0	0	0
A0A452DI03	ENSBTAG00000004552	0	0	0	0	25.1281	0	0	0	0	0	0	0	0	0	0	0	0	0	0	0	0	0	0	0	0	0	0	0	0	0	0
A0A452DI24	ENSBTAG00000005316	26.9338	27.1326	27.3516	27.6647	26.9752	27.013	27.0101	27.2974	27.1843	27.4403	27.3855	27.4884	26.7819	26.8839	27.2535	26.8219	27.9938	27.2494	27.1901	26.9045	27.0397	0	27.061	26.9139	0	0	0	26.7477	0	0	0
A0A452DI87	ENSBTAG00000008314	27.5203	27.559	27.6215	27.7988	28.2437	27.4927	27.6794	27.6433	27.5438	27.9664	27.647	0	27.2538	27.9055	27.0053	27.952	27.3334	27.6165	27.556	27.8826	27.6593	27.9617	27.8078	27.856	27.7199	27.5883	0	0	0	0	0
A0A452DIC1	ENSBTAG00000009603	0	0	0	0	0	0	0	0	0	0	0	0	0	0	0	23.7671	0	0	0	0	0	0	0	0	0	0	0	0	0	0	27.554
A0A452DIH7	ENSBTAG00000030974	29.3967	29.1764	29.3632	29.3506	28.9414	29.2447	29.2741	29.0891	29.2764	29.3978	29.1884	29.1266	29.2975	29.1085	29.5653	29.48	29.5102	29.8285	28.8904	28.6242	28.8718	27.6523	28.9316	28.6956	29.121	29.5312	28.616	29.3584	29.2669	28.7786	27.5529
A0A452DJF6	ENSBTAG00000022902	0	0	0	0	0	0	0	0	0	0	24.2118	0	0	0	0	0	0	0	0	0	0	0	0	0	0	0	0	0	0	0	29.9668
A0A452DJS8	ENSBTAG00000019822	0	0	0	0	0	0	0	0	0	0	26.5193	0	0	0	0	0	0	0	0	0	0	27.2177	0	0	0	0	0	0	0	0	0
A0A452DKH0	ENSBTAG00000008985	26.0185	26.1383	26.5201	25.9122	25.9566	26.1728	26.4923	25.8859	26.4378	26.0028	26.3122	26.1507	26.2244	26.2925	26.2268	26.6228	0	26.1	25.7503	0	25.9728	0	25.8049	0	0	0	0	0	0	0	32.7413
A0A452DKJ4	ENSBTAG00000014601	26.2606	0	26.2853	26.3931	26.2154	26.7493	25.9652	27.1438	26.745	26.4655	26.3622	0	0	0	0	0	27.0108	26.0372	26.0788	0	0	0	0	0	0	0	0	0	0	26.81	33.087
A0A493UA87	ENSBTAG00000009902	0	26.644	27.2904	26.2267	27.1038	0	26.1014	26.5634	0	26.6839	27.2183	26.6867	0	26.766	0	27.1971	26.4886	26.9558	26.7052	26.9425	0	0	27.2213	0	0	0	0	0	0	0	0
A0JNC0	ENSBTAG00000014719	29.5746	29.4278	29.2074	29.4195	29.5877	29.4463	29.679	29.326	29.438	29.7191	29.3519	29.5154	29.3986	29.4032	29.5236	29.377	29.5942	29.4588	29.5608	29.4276	29.6148	30.1387	29.5986	29.6657	29.7148	29.3475	29.618	29.4778	29.1838	29.6466	27.5085
A0JNJ5	ENSBTAG00000009707	38.4333	38.6327	38.4419	38.7152	38.7769	38.5754	38.7236	38.4749	38.4278	38.8839	38.6126	38.8119	38.659	38.5555	38.6617	38.2034	38.5094	38.5306	38.7023	38.9046	38.5875	37.5521	38.5034	39.021	38.8672	38.7049	38.8321	38.7603	38.5852	38.7422	0
A1A4K3	ENSBTAG00000021569	0	0	0	25.8169	0	0	0	0	25.3192	0	26.3237	25.2358	0	25.5426	25.459	25.5492	0	0	0	25.3099	25.6054	0	0	0	0	0	0	0	0	0	26.3424
A1A4L7	ENSBTAG00000037673	0	25.2462	0	0	24.9475	0	0	0	0	0	0	0	0	25.5623	24.663	0	0	0	0	0	0	0	0	0	0	0	0	0	0	0	29.3643
A1A4M0	ENSBTAG00000013623	0	0	0	0	0	0	0	0	0	0	0	0	0	25.6219	0	0	0	0	0	0	0	0	0	0	0	0	0	0	0	0	0
A1A4M9	ENSBTAG00000039602	0	26.7718	0	0	0	0	0	0	0	0	0	0	0	0	0	0	0	0	0	0	0	0	0	0	0	0	0	0	0	0	0
A1A4R1	ENSBTAG00000046003	31.4299	30.8877	30.8728	31.2342	31.5552	31.2049	31.0784	31.1177	31.6952	31.3952	31.2155	31.179	31.1277	31.1769	30.8963	31.4648	31.8056	31.6663	31.4157	31.6953	31.4242	31.9375	31.2323	31.3113	31.5309	31.4589	31.2687	31.5472	31.0664	31.1977	28.4977
A1L548	ENSBTAG00000019780	0	25.2816	0	0	24.9761	0	0	0	0	0	0	0	0	0	0	0	0	0	0	0	0	0	0	0	0	0	0	0	0	0	0
A1L578	ENSBTAG00000039684	0	0	0	0	0	0	0	23.6876	0	0	0	0	0	0	0	0	0	0	0	0	0	0	0	0	0	0	0	0	0	0	0
A1L5A6	ENSBTAG00000003058	0	0	0	0	0	0	0	0	0	0	0	0	22.7258	0	0	0	0	0	0	0	0	0	0	0	0	0	0	0	0	0	0
A1L5B6	ENSBTAG00000021746	0	26.9817	27.4002	26.2643	26.765	26.6806	26.1883	0	27.682	26.9919	27.15	0	26.5649	26.7086	26.288	26.6418	26.4209	27.9818	26.4073	25.954	26.5665	27.168	25.2845	0	0	0	0	0	0	0	34.7985
A1XED5		26.7443	0	0	0	0	0	0	0	0	0	0	0	0	0	0	0	0	0	0	0	0	0	0	0	0	0	0	0	0	0	0
A2VDL6	ENSBTAG00000010551	27.7554	27.1909	27.0934	27.7912	27.8	27.062	26.962	26.7577	27.1645	27.5216	0	0	27.1538	28.292	27.1204	27.2299	28.036	27.6939	27.8956	27.3463	27.2199	26.5528	26.529	0	0	0	27.7094	27.8406	0	0	0
A2VDX0	ENSBTAG00000054131	0	0	0	25.1109	0	0	0	0	0	0	0	0	0	25.7317	0	0	0	0	0	0	0	0	0	0	0	0	0	0	0	0	0
A2VDZ9	ENSBTAG00000017424	27.3876	26.8982	26.6638	27.0573	27.8415	26.8861	27.2195	26.9197	26.9568	26.949	27.1192	27.3796	0	27.107	27.4373	26.1625	26.9976	27.5576	27.2704	27.5212	27.2504	0	27.0783	27.3009	27.1951	27.7513	27.2966	27.2552	27.3768	27.6161	0
A2VE25	ENSBTAG00000027629	0	26.0933	25.4582	25.513	25.6343	25.8398	25.8341	25.7314	0	25.5978	0	0	26.2614	0	0	0	0	25.3531	0	25.7775	0	0	25.483	0	0	0	0	0	0	26.7094	26.9325
A3KMV5	ENSBTAG00000016764	0	25.1504	25.1858	0	25.6123	0	25.819	0	0	25.1776	25.4963	0	0	25.6345	25.5556	0	0	25.985	0	0	0	0	0	0	0	0	0	0	0	0	26.81
A3KN04	ENSBTAG00000005191	0	0	0	0	0	0	0	0	0	0	0	0	0	0	0	0	0	0	0	0	24.2613	0	0	0	0	0	0	0	0	0	0
A3KN49	ENSBTAG00000000092	0	0	0	0	0	0	0	0	0	0	0	0	0	23.1243	0	0	0	0	0	0	0	0	0	0	0	0	0	0	0	0	0
A4FUA8	ENSBTAG00000014295	0	0	0	0	0	0	0	0	0	0	0	0	0	23.2611	0	0	0	0	0	0	0	0	0	0	0	0	0	0	0	0	0
A4FUZ0	ENSBTAG00000007144	0	29.1698	0	0	0	0	0	0	0	0	0	0	0	0	0	0	0	0	0	0	0	0	0	0	0	0	0	0	0	0	0
A4FUZ1	ENSBTAG00000012703	29.0179	28.9347	29.0384	28.5454	29.5141	28.6851	29.1038	28.0612	29.0738	29.9096	29.3035	29.5853	29.5156	29.2291	29.5006	29.9628	28.6218	29.1843	29.1062	29.183	28.9882	29.3368	28.963	29.5774	28.4196	29.2066	26.9744	27.4854	29.2501	28.1563	0
A4FV37	ENSBTAG00000019754	25.0399	0	0	0	0	0	0	0	0	24.3782	0	0	0	0	0	0	25.1346	24.1743	0	24.8809	0	0	0	0	0	0	0	0	0	0	29.6354
A4FV74	ENSBTAG00000005854	0	0	0	0	0	0	0	0	0	0	0	0	0	0	0	0	0	0	0	0	0	0	24.068	0	0	0	0	0	0	0	0
A4FV75	ENSBTAG00000013614	0	25.8224	25.3224	0	25.5632	25.7783	0	24.8288	0	25.6237	0	0	0	0	25.4819	0	25.575	0	25.3427	25.6296	0	0	25.6029	0	0	0	0	0	0	0	0
A4FV78	ENSBTAG00000010741	31.5925	31.4234	31.1944	32.0254	31.668	31.39	31.7439	31.2701	31.2937	31.411	31.3823	31.5533	31.3827	31.6827	31.8985	31.0671	31.6241	31.5871	31.653	31.4467	30.805	29.1911	31.2039	31.5137	31.2105	31.5474	31.555	32.0589	31.4839	31.6335	0
A4IF72	ENSBTAG00000022032	0	0	0	0	0	0	0	0	0	0	0	0	0	0	0	24.8018	0	0	0	0	0	0	0	0	0	0	0	0	0	0	26.4491
A4IF97	ENSBTAG00000026266	0	0	0	0	25.5516	0	0	0	0	0	0	0	0	0	25.2715	0	0	25.8627	0	25.369	0	0	0	0	0	0	0	0	0	0	0
A4IFC3	ENSBTAG00000017125	0	0	0	0	0	0	0	0	0	0	0	0	0	24.4193	0	0	0	0	0	0	0	0	0	0	0	0	0	0	0	0	0
A4IFG0	ENSBTAG00000017765	26.3146	0	27.1571	0	26.3561	26.6396	26.5237	0	0	27.5891	0	27.5864	27.1831	27.384	28.0047	26.6287	26.301	27.2527	26.672	26.5851	26.8983	0	26.8566	26.7516	27.0439	27.3068	0	0	27.2275	26.7212	0
A4IFH5	ENSBTAG00000007835	0	0	0	0	0	0	0	0	0	0	0	0	0	0	0	0	0	0	23.4866	0	0	0	0	0	0	0	0	0	0	0	0
A4IFK4	ENSBTAG00000006434	31.7989	31.6946	31.6551	31.9473	32.2176	31.8176	31.6798	31.9891	31.6108	31.6233	31.7483	31.7078	31.6816	31.7189	31.6963	31.6008	31.4745	31.4451	31.5689	31.8595	31.4982	31.9421	31.8339	31.7046	31.854	31.7192	31.8807	32.0814	31.7682	31.5215	0
A4IFM7	ENSBTAG00000014930	28.2359	28.0384	28.2817	27.8778	28.0148	27.8535	28.201	0	28.1229	27.5413	27.9075	28.5785	28.0768	27.7674	28.7336	28.2947	27.6526	27.6043	0	0	0	27.2044	0	0	0	0	0	0	0	0	0
A4IFM8	ENSBTAG00000046332	0	0	0	0	0	0	0	0	0	0	0	0	0	0	0	0	0	0	0	0	0	25.482	0	0	0	0	0	0	0	0	0
A5D7D1	ENSBTAG00000011215	32.1202	31.3706	31.3362	31.4093	32.0001	31.319	31.1545	31.986	31.6702	31.0941	31.2991	30.6344	30.7259	31.3913	30.8327	31.1819	31.7621	31.5637	31.0183	31.3997	31.5345	31.4828	31.4948	31.0335	30.9865	30.8914	31.4407	31.6194	30.6464	31.3991	0
A5D7K5	ENSBTAG00000006345	0	0	0	0	0	0	0	0	0	0	0	0	0	25.7442	0	0	0	0	0	0	0	0	0	0	0	0	0	0	0	0	0
A5D7N2	ENSBTAG00000038025	30.9335	30.2971	30.3844	30.7762	30.7624	30.8686	30.8012	30.9861	31.1637	30.6905	30.6576	30.5001	30.4845	30.5517	30.3613	30.9138	31.4627	31.0842	31.0034	31.1042	31.1295	31.5957	30.7733	30.2028	30.8419	30.3924	30.934	30.6044	30.6221	30.8194	0
A5D7N3	ENSBTAG00000010566	0	0	0	0	0	0	0	0	0	0	0	0	0	0	0	24.0244	0	0	0	0	0	0	0	0	0	0	0	0	0	0	28.3614
A5D7Q4	ENSBTAG00000009663	0	0	0	25.088	0	0	0	0	0	0	0	0	0	0	0	0	0	0	0	0	0	0	0	0	0	0	0	0	0	0	0
A5D984	ENSBTAG00000001601	35.8344	35.4589	35.4163	35.5509	35.4306	35.3658	35.5676	34.9288	35.0326	35.7734	35.5891	35.6826	35.6948	35.331	35.7844	35.5807	35.1978	35.5244	35.5115	35.0412	35.3391	35.7808	35.3375	35.6642	34.7604	35.4181	34.9698	34.7718	35.354	34.7509	0
A5D9F0	ENSBTAG00000014463	28.3597	28.5798	28.5417	28.8751	28.8271	28.6505	28.8513	28.565	28.4833	28.6429	28.7043	28.5038	28.4701	28.3912	28.5713	28.4651	28.67	28.6256	28.8	28.7289	28.4227	27.867	28.7352	28.7773	28.5257	28.8201	28.8572	29.0612	28.8264	28.5638	0
A5PJE3	ENSBTAG00000001638	29.9454	29.0829	29.9841	27.5439	27.8945	26.3368	27.6253	29.2083	34.0389	0	28.1766	27.2136	24.8026	27.9607	27.897	26.8813	29.4018	31.8118	29.6827	28.1722	26.5848	31.9164	28.1363	27.6246	29.7878	0	27.3464	28.5582	28.1017	32.8313	0
A5PJI6	ENSBTAG00000021992	26.6404	26.4566	0	0	27.1605	27.1339	27.1177	26.8782	26.7991	27.5975	26.9515	27.4745	27.3745	27.1461	26.7524	27.0459	27.1182	27.5267	27.2304	27.531	27.166	0	27.3212	27.3962	27.5715	27.4963	27.4249	0	27.1148	0	33.8225
A5PJJ1	ENSBTAG00000037553	0	31.0479	0	0	0	0	0	0	0	0	0	0	0	0	0	0	0	0	26.2746	0	0	0	0	0	0	0	0	0	0	0	0
A5PJQ6	ENSBTAG00000010843	0	26.6724	26.6054	26.7814	26.5664	26.709	26.5812	0	26.7144	26.9526	26.6398	26.3603	0	26.1377	26.1967	26.3889	26.3124	26.2295	26.6652	26.2681	26.4329	26.7389	26.2088	0	0	0	0	26.3243	0	0	36.1322
A5PJR4	ENSBTAG00000017616	28.8823	28.8143	28.8935	28.6666	28.7179	28.6346	28.4989	27.5258	27.7401	28.7654	28.7753	28.8139	28.8301	28.1639	28.7158	28.3717	28.5965	28.2611	28.0847	27.8823	28.0768	28.0271	28.0142	28.182	27.0671	28.6049	0	26.3803	27.7932	0	0
A5PK37	ENSBTAG00000015181	0	0	0	0	0	0	0	0	0	0	0	0	0	0	0	25.6979	0	26.4017	0	0	0	0	26.6486	0	0	0	0	0	0	0	32.059
A6H769	ENSBTAG00000016224	0	25.684	0	0	25.3569	0	24.9446	0	0	25.0048	0	0	0	0	0	0	0	0	0	0	0	0	0	0	0	0	0	0	0	0	0
A6H7B5	ENSBTAG00000018973	0	0	0	0	0	0	0	0	0	0	0	0	0	0	23.9382	0	0	0	0	0	0	0	0	0	0	0	0	0	0	0	0
A6H7E3	ENSBTAG00000011182	28.1105	28.154	27.3329	27.0088	28.3237	27.6545	27.1606	26.8965	27.3264	27.1243	27.5611	26.5866	0	27.2212	27.0612	27.9453	26.9619	28.0523	27.1203	28.137	27.1461	26.6671	27.289	27.0337	27.5384	0	0	0	0	0	0
A6H7I0	ENSBTAG00000006563	26.9631	27.0263	0	27.209	26.6952	27.2478	27.5734	26.9261	0	27.1248	26.6859	0	0	27.1153	26.8254	0	26.7529	27.6526	26.9817	26.7244	26.8818	0	27.1493	0	0	0	0	27.6569	0	0	0
A6H7J6	ENSBTAG00000006045	27.1477	27.7371	27.4203	27.951	28.1454	27.9126	27.6362	27.6083	28.2197	27.8683	26.8136	27.9757	27.7117	27.9592	27.6306	27.7307	27.6387	28.0622	28.1158	28.3596	28.8658	0	27.609	28.1286	26.2444	26.7854	26.4178	27.5693	0	27.4751	38.269
A6QLG1	ENSBTAG00000017191	0	0	0	0	0	0	24.2863	0	0	0	0	0	0	0	0	0	0	0	0	0	0	0	0	0	0	0	0	0	0	0	0
A6QLJ8	ENSBTAG00000016676	0	0	0	0	0	0	0	0	0	0	0	0	0	0	0	0	0	0	0	0	24.1077	0	0	0	0	0	0	0	0	0	0
A6QLL2	ENSBTAG00000006693	24.4401	0	0	0	25.1564	0	24.9714	0	0	0	0	0	0	0	0	0	0	0	0	0	0	0	0	0	0	0	0	0	0	0	28.3769
A6QLL8	ENSBTAG00000012927	37.4842	37.1301	37.3462	37.1874	37.1117	37.0549	37.4046	36.8436	36.9913	37.5691	37.1886	37.3468	37.5761	36.8955	37.2867	37.474	37.027	37.4051	37.224	36.6513	37.2265	38.2947	37.1876	37.3988	36.5501	37.2384	36.9502	36.4947	37.0089	36.7206	30.1188
A6QLS9	ENSBTAG00000000985	0	0	0	25.9801	25.7183	25.8406	25.3618	0	24.9969	25.5702	0	25.1675	25.8883	25.508	26.2774	25.0701	0	0	25.0845	0	0	0	24.7489	0	0	0	0	0	0	0	32.9099
A6QLU1	ENSBTAG00000009770	0	25.6574	0	25.2784	0	0	0	0	0	25.8241	0	0	0	0	0	0	0	0	0	25.4585	0	0	0	0	0	0	0	0	0	0	29.0919
A6QLZ6	ENSBTAG00000013423	0	0	0	0	24.5727	0	0	0	0	0	0	0	0	0	0	0	0	0	0	0	0	0	0	0	0	0	0	0	0	0	0
A6QNJ7	ENSBTAG00000033190	0	0	0	0	22.8968	0	0	0	0	0	0	0	0	0	0	0	0	0	0	0	0	0	0	0	0	0	0	0	0	0	0
A6QNM9	ENSBTAG00000016762	29.6847	29.8973	29.916	30.1551	29.9314	29.7805	29.7304	29.8174	29.3198	29.9463	29.5368	28.9552	29.0947	30.046	29.5432	29.657	29.3982	29.2048	29.6093	29.3527	29.0264	28.7872	29.6051	27.5153	28.2134	28.6904	27.8653	29.63	28.4001	29.1821	0
A6QNS6	ENSBTAG00000007244	28.1122	27.8005	27.2185	28.5349	28.3925	28.4523	28.721	28.8001	28.9229	28.2706	28.2649	28.6207	28.3089	27.9267	0	28.1876	29.2742	28.6181	28.4067	29.0446	28.4002	28.4312	28.3968	28.9	26.5248	27.6569	27.811	28.9081	27.6932	28.4538	0
A6QP82	ENSBTAG00000008868	0	25.305	0	0	25.4009	26.0736	0	0	26.4105	0	26.1373	0	0	25.6527	0	25.5975	26.2222	0	25.8464	0	25.7008	0	0	0	25.704	25.7138	0	0	0	0	0
A6QP89	ENSBTAG00000011392	35.4319	35.6368	35.3786	35.2832	35.3229	35.4972	35.4636	35.5466	35.3377	35.1379	35.343	35.0841	34.9147	35.4556	35.2237	35.3095	35.4666	35.1757	35.1287	35.3618	35.2426	34.9357	35.4523	35.0184	35.401	35.2911	35.1338	35.627	35.1973	35.5337	27.5409
A6QP98		25.2972	25.8531	25.348	25.9805	25.9551	25.7231	25.0362	25.929	0	25.7175	25.6229	0	0	0	0	0	0	25.7063	0	26.4632	25.7466	0	25.9515	0	0	0	0	0	0	0	0
A6QP99	ENSBTAG00000021508	27.2264	27.223	26.8289	28.0231	28.2691	27.5414	27.0573	27.8244	27.7138	27.8582	27.6055	27.6602	27.483	27.5134	27.324	27.5677	27.4718	27.7007	27.9949	28.644	27.7517	28.1523	28.0078	0	0	27.6629	28.0336	27.9052	0	0	0
A6QPA6	ENSBTAG00000011803	30.8656	31.3061	30.6523	31.0239	30.9063	30.837	30.849	30.7206	30.8885	31.4429	30.8663	31.1211	31.1497	31.0806	31.3865	30.1707	31.2592	30.8635	31.0791	31.2353	0	31.1186	31.395	31.1487	30.9751	31.3291	31.3267	31.36	31.221	31.8021	0
A6QPA7	ENSBTAG00000011548	31.5747	31.3893	31.314	31.4228	31.5129	31.5782	31.931	31.3428	31.4212	31.9122	31.8799	31.6997	31.5819	31.4735	31.8093	31.7039	31.2512	30.8644	31.1687	30.9684	31.0574	31.6053	31.5213	31.1004	30.9589	31.3728	31.0334	31.4281	31.5854	31.4568	29.2153
A6QPB5	ENSBTAG00000019011	0	0	26.2779	26.4717	25.9585	26.5404	0	26.4019	0	26.4369	0	0	0	0	27.1242	0	26.6476	25.8669	26.6431	0	26.6498	0	0	0	0	0	0	0	0	26.4491	0
A6QPG6	ENSBTAG00000018026	0	0	0	0	0	0	0	0	0	0	24.8484	0	0	0	0	0	25.1045	0	0	0	0	0	0	0	0	0	0	0	0	0	0
A6QQE0	ENSBTAG00000040028	0	24.3313	0	24.9429	0	0	0	0	0	0	0	0	0	0	0	0	0	0	0	0	0	0	0	0	0	0	0	0	0	0	28.5571
A6QQQ3	ENSBTAG00000017834	26.8049	25.9254	0	0	26.7821	0	28.2833	25.3743	28.6249	25.8699	26.2138	27.5638	26.0937	26.5536	25.0352	0	27.1902	29.539	26.9819	27.5788	0	0	26.5272	0	0	0	0	0	0	0	0
A7E355	ENSBTAG00000006672	0	0	0	0	0	0	0	0	0	0	0	0	0	0	0	23.3821	0	0	0	0	0	0	0	0	0	0	0	0	0	0	35.7334
A7E3D5	ENSBTAG00000005127	27.2429	27.2097	26.9226	27.1481	27.0422	27.1559	26.5888	27.0847	27.5004	27.057	27.5309	27.2924	27.4839	27.5401	27.1223	27.2435	26.813	26.9522	27.2538	27.1312	27.3539	27.507	27.168	0	0	0	0	27.0481	0	0	27.0426
A7E3P5	ENSBTAG00000003747	0	0	0	0	23.7944	0	0	0	0	0	0	0	0	0	0	0	0	0	0	0	0	0	0	0	0	0	0	0	0	0	0
A7E3S8	ENSBTAG00000006202	26.58	26.3671	26.1061	0	26.9273	26.4026	26.5866	26.4347	26.7475	26.3418	27.0819	0	26.437	26.8552	0	26.7178	26.6958	26.7192	26.8877	26.7462	27.1663	27.7488	26.6535	0	0	0	0	0	0	0	35.6916
A7E3V1	ENSBTAG00000046019	29.292	29.7932	29.8602	29.8705	30.1702	29.7218	29.519	29.693	29.2269	29.409	29.3891	28.9492	28.9198	29.4463	29.0988	29.2007	29.438	29.3739	29.4655	29.8337	29.721	29.4505	29.5856	29.6715	29.2628	28.9897	28.7899	28.7714	28.8067	28.8714	0
A7LCW9	ENSBTAG00000019136	0	0	0	0	0	0	0	0	0	0	0	0	23.8864	0	0	0	0	0	0	0	0	0	0	0	0	0	0	0	0	0	0
A7MAZ5	ENSBTAG00000039163	0	0	0	0	26.8391	27.4294	0	0	0	0	0	0	0	0	0	0	0	27.2781	0	0	27.4257	0	0	0	0	0	0	0	0	0	0
A7MB72	ENSBTAG00000040028	26.4695	26.6839	26.3984	26.9848	26.8533	26.6784	26.5101	26.6675	26.2994	26.499	26.2462	26.8235	26.5993	26.5062	26.6725	26.4677	26.6089	25.844	26.2619	26.4332	25.9162	26.0285	26.5843	0	0	25.8507	0	26.5624	26.062	0	30.2182
A7MB78	ENSBTAG00000039958	28.8466	29.4321	29.156	29.1468	29.0147	29.2096	29.2223	29.5223	28.9776	29.1405	29.3204	29.1766	29.0747	29.2893	29.3668	28.9095	29.2187	28.9826	29.1017	28.8354	29.4139	29.5714	29.3545	28.8344	28.7422	28.5255	27.502	29.0994	29.1061	29.0601	31.1189
A7MBG9	ENSBTAG00000047249	0	0	0	0	0	0	0	0	0	0	0	0	0	0	0	0	0	0	26.9273	0	0	0	0	0	0	0	0	0	0	0	0
A7MBI3	ENSBTAG00000015200	0	0	0	0	0	0	0	0	0	0	0	0	0	0	0	0	0	0	0	23.2209	0	0	0	0	0	0	0	0	0	0	0
A7YWQ4	ENSBTAG00000001654	28.0657	0	0	0	0	0	0	0	0	0	0	0	0	0	0	0	0	0	0	0	0	0	0	0	0	0	0	0	0	0	0
A7YY43	ENSBTAG00000003966	26.4995	26.4959	26.5564	26.5741	26.5689	26.5374	26.9302	26.3408	26.6528	27.0828	26.5235	26.5767	26.3242	26.5976	26.7169	26.4309	26.4496	26.2227	26.2783	26.1139	26.4802	26.8419	26.6447	26.693	0	26.7763	26.3417	26.5495	26.6887	26.7214	0
A7YY49	ENSBTAG00000051352	0	0	23.5946	0	0	0	0	0	0	0	0	0	0	0	0	0	0	0	0	0	0	0	0	0	0	0	0	0	0	0	0
A7Z068	ENSBTAG00000002157	0	0	0	0	0	0	0	0	0	0	0	0	0	0	0	0	0	0	0	0	0	0	24.5094	0	0	0	0	0	0	0	0
A8WFQ0	ENSBTAG00000019419	26.6807	26.2672	26.9008	26.8087	26.8335	26.7272	26.2523	26.6931	26.6178	26.4671	26.4676	0	26.3249	26.8825	0	26.7124	0	0	26.3984	0	26.1977	0	0	0	0	0	0	0	0	0	29.0734
A9ZTJ9		0	0	0	0	25.4527	0	0	0	25.0892	25.437	25.5042	26.3392	26.194	25.9861	0	0	0	0	0	25.0119	0	0	0	0	0	0	0	0	0	0	0
B2KPB9		29.5273	29.0054	29.0631	29.0092	29.211	28.9653	28.9773	28.9699	28.384	29.1196	28.7065	28.1816	28.0364	28.9724	28.495	28.8909	28.9542	28.3776	28.5701	28.5663	27.8359	0	28.5605	0	27.0353	0	27.2787	28.4006	0	27.9068	28.4211
B3IVN4	ENSBTAG00000001601	32.2849	31.8862	32.0985	31.7248	31.821	31.8251	32.0073	31.6697	31.7146	32.1167	32.1196	32.2762	32.0685	31.8862	32.1998	32.0611	31.6911	31.944	31.8792	31.4676	32.1918	32.7647	31.8695	32.0559	30.9718	31.4745	31.0291	30.9288	31.5943	30.7256	32.4975
B8Y9S9	ENSBTAG00000008300	26.6427	25.4915	0	0	0	0	27.4378	27.0588	30.3601	0	0	0	0	0	0	0	24.9481	29.083	0	26.0375	0	0	0	0	0	0	0	0	0	27.554	41.0184
D5MTL9	ENSBTAG00000047331	0	0	0	0	0	0	0	0	0	0	0	0	0	0	0	0	0	0	0	0	0	0	0	0	0	0	0	0	0	26.341	29.9632
E1AXU0	ENSBTAG00000046512	0	0	0	0	0	0	0	0	0	0	0	0	0	0	0	0	0	25.9907	0	0	0	0	0	0	0	0	0	0	0	0	0
E1B9I1	ENSBTAG00000001792	25.9484	0	0	0	0	26.0077	0	25.6363	0	0	0	0	0	0	0	0	25.0321	0	25.2919	0	0	0	0	0	0	0	0	0	0	0	0
E1B9K1	ENSBTAG00000017246	31.6333	31.6949	31.789	31.5616	31.7415	31.7881	31.4696	31.8476	31.651	31.7287	31.9117	31.4097	31.7847	31.6212	31.4866	31.9637	31.6827	31.8134	31.9412	31.9181	31.9869	29.4651	31.7681	32.344	32.0573	31.8336	32.1083	32.0423	31.7599	31.7075	30.9185
E1BAJ4	ENSBTAG00000010389	28.9673	29.4826	28.7349	29.4015	29.224	29.3455	29.3444	29.144	28.8619	29.1243	28.8737	29.1817	28.956	29.0325	29.3662	28.7178	28.9444	28.5809	28.9149	28.7764	28.8459	28.7165	29.0444	28.8591	28.2356	29.0148	29.0768	28.733	28.838	29.2153	28.5992
E1BAT6	ENSBTAG00000001538	0	24.988	0	0	0	0	0	0	25.0656	0	25.1379	0	0	25.0089	24.7593	0	0	0	0	0	0	0	0	0	0	0	0	0	0	0	0
E1BB91	ENSBTAG00000030190	31.8112	30.9048	30.6711	31.7809	31.8489	31.618	32.6861	31.8793	32.1728	31.3466	31.4295	32.0995	31.795	31.3441	31.3879	31.3291	32.7027	32.3757	31.9324	32.3775	31.4419	31.5085	31.4995	31.5298	31.1832	31.2381	31.3244	32.0387	31.6171	32.1379	0
E1BCH2	ENSBTAG00000018358	0	25.5824	0	0	0	0	0	0	0	25.6758	0	0	0	0	0	0	0	0	0	0	0	0	0	0	0	0	0	0	0	0	0
E1BCU2	ENSBTAG00000014885	31.3472	31.0363	30.6821	31.1851	31.4095	30.7521	30.4346	31.0918	30.8473	30.5512	30.6942	29.0319	29.6797	31.0399	30.3069	30.8667	31.2335	31.135	31.1379	31.3204	31.0431	30.6165	31.2519	30.5493	31.1168	29.003	30.4722	31.2924	28.714	30.9185	0
E1BD64	ENSBTAG00000020968	0	0	0	25.4606	0	0	0	0	0	0	0	0	0	0	0	0	0	0	0	0	0	0	0	0	0	0	0	0	0	0	0
E1BDC7	ENSBTAG00000021132	29.837	29.8592	29.7016	30.0112	30.1576	29.8832	29.6439	29.821	29.8237	29.6427	29.7323	29.6821	29.987	29.8723	29.6715	29.7352	29.5715	29.411	29.8056	29.8396	29.5277	30.0278	29.6873	29.6243	29.8251	29.7764	29.9396	29.8023	29.795	29.3901	0
E1BDK6	ENSBTAG00000022635	28.0648	27.9584	26.9136	27.8119	27.5901	27.9178	28.6339	28.6442	28.6944	28.0616	27.9933	28.6828	28.8945	28.0395	26.9599	27.6696	29.4938	29.7777	28.1209	28.6832	28.241	28.5204	28.0664	28.9473	0	27.0984	28.4821	28.5834	27.1616	28.0173	0
E1BDQ4	ENSBTAG00000006999	0	0	0	0	0	0	25.6266	0	0	0	25.118	0	0	0	25.3895	0	25.5301	0	25.569	0	0	0	0	0	0	26.4183	0	0	0	0	35.7566
E1BDX8	ENSBTAG00000016598	0	0	0	0	0	0	0	0	0	0	0	0	0	0	0	0	23.8378	0	0	0	0	0	0	0	0	0	0	0	0	0	0
E1BE77	ENSBTAG00000001503	31.4186	31.2565	31.0821	31.445	31.5652	31.3334	31.7128	31.3263	31.2169	31.1949	31.3907	31.3011	31.2751	31.2955	31.4651	31.3693	30.9367	31.2327	31.5758	31.4641	31.1995	31.036	31.5579	31.1164	31.1187	31.1541	31.0975	31.085	31.1472	31.2337	27.6743
E1BEG2	ENSBTAG00000021580	25.0587	0	0	0	0	0	24.6034	0	0	0	0	0	0	0	0	0	0	25.302	0	0	0	0	0	0	0	0	0	0	0	0	0
E1BF20	ENSBTAG00000009389	0	25.0629	0	25.3617	25.2473	0	0	25.2423	0	0	26.3733	0	0	0	0	0	0	0	0	0	0	0	0	0	0	0	0	0	0	0	0
E1BF23	ENSBTAG00000009387	35.8841	35.7778	35.7276	35.8303	35.7251	35.9234	35.9254	35.8682	35.6253	36.0089	35.7636	35.8572	35.8224	35.7343	35.8477	35.7159	35.9523	35.6508	35.8525	35.7521	35.9604	35.9396	35.8483	35.7208	35.6695	35.869	35.9653	35.7938	35.7851	35.835	0
E1BF39	ENSBTAG00000002983	0	0	0	0	0	0	0	0	0	0	0	0	0	0	0	0	0	0	0	0	0	0	24.4987	0	0	0	0	0	0	0	0
E1BFG0	ENSBTAG00000009646	0	0	25.4652	0	25.4845	0	0	24.9007	0	25.5763	0	0	0	0	25.2892	0	0	0	0	25.4882	0	0	0	0	0	0	0	0	0	0	31.6943
E1BFV0	ENSBTAG00000006586	26.4104	25.4939	26.0675	25.9514	26.0514	26.0919	25.7068	26.1597	25.545	26.0335	25.7958	25.9625	26.0951	25.4665	25.749	25.7748	25.7606	25.9392	25.8565	25.3781	0	0	26.2083	0	0	0	0	0	0	0	29.5603
E1BI98	ENSBTAG00000011802	29.91	29.2261	28.8357	30.2134	30.3801	29.9688	31.9036	30.4661	30.8213	29.7169	29.7869	30.7371	30.2873	29.7094	29.8178	29.6999	31.0002	31.0156	30.4912	30.9925	30.1836	30.3727	30.2283	30.4791	30.1482	29.6216	30.0184	30.2443	30.2393	30.6518	0
E1BIN0	ENSBTAG00000032427	0	0	0	0	0	25.0461	0	0	0	0	25.6399	24.4246	25.146	24.5254	0	0	0	0	0	0	25.4125	0	0	0	0	0	0	0	0	0	0
E1BIS6	ENSBTAG00000011752	30.8414	30.8597	30.996	31.0974	31.3318	31.1184	31.1104	31.0727	30.9394	30.8742	31.0022	30.9779	31.1023	30.7815	31.1106	30.8689	30.9532	31.1554	31.3282	31.5	31.368	30.8837	31.1245	31.2059	31.2681	30.8834	31.2892	30.3045	30.6117	30.1188	26.8677
E1BJA2	ENSBTAG00000006838	28.2748	27.8288	28.2116	27.8351	28.3596	28.2141	28.1746	27.5379	27.6411	28.1941	27.9197	27.4505	27.2209	27.9903	27.3635	27.8648	28.0089	27.8156	27.5527	28.1733	27.7748	0	27.7125	0	27.8282	27.1923	0	26.5381	26.3975	0	33.2621
E1BK71	ENSBTAG00000009576	28.1091	27.5869	27.3277	27.9042	28.2954	27.919	28.0086	27.8094	27.6193	27.9365	27.5192	27.8676	27.5665	27.7102	27.2695	27.275	28.244	27.996	28.1457	28.1974	28.2406	27.1926	27.5755	28.1721	27.9052	0	27.5916	28.2408	0	27.8899	27.2765
E1BKQ6	ENSBTAG00000017380	0	24.368	0	0	24.5356	0	0	24.6628	0	0	0	0	0	0	0	0	0	0	0	0	0	0	0	0	0	0	0	0	0	0	28.3893
E1BLN7	ENSBTAG00000006733	27.2778	27.3238	27.2125	27.8121	27.8927	27.1998	27.5342	27.3021	26.6863	27.3319	27.6452	27.5815	27.6031	27.6099	28.0295	26.9928	27.1556	26.9775	27.67	27.3938	27.556	27.0334	27.2413	27.5158	27.3537	27.8519	0	26.9757	26.882	26.914	31.5286
E1BLS8	ENSBTAG00000011324	0	0	0	0	0	0	25.0924	0	0	0	0	0	0	0	0	0	0	0	0	0	0	0	0	0	0	0	0	0	0	0	0
E1BM24	ENSBTAG00000019920	0	0	0	0	0	0	0	0	0	0	0	0	0	0	0	0	0	0	0	0	0	0	0	0	0	0	0	0	0	28.8287	27.6161
E1BMW9	ENSBTAG00000008881	0	0	0	0	0	0	0	0	0	0	0	0	0	0	0	0	0	0	0	24.6217	24.6194	0	0	0	0	0	0	0	0	0	0
E1BNE2	ENSBTAG00000015273	27.0057	26.5244	27.1916	26.8968	26.582	26.6661	27.0866	26.4177	26.6858	26.8558	26.9761	26.5471	27.1224	26.8862	27.2037	27.4859	26.8737	26.6937	27.0241	25.5878	25.6788	0	27.0215	0	0	0	0	0	0	0	0
E1BNE7	ENSBTAG00000039684	28.6888	28.2609	28.2513	28.3162	28.9615	28.5699	28.5504	28.5875	28.841	28.6502	28.3214	28.5176	28.5058	28.8411	27.9661	28.2512	28.9678	29.458	28.7279	29.3438	28.8465	29.2263	28.7068	28.6201	28.9062	0	27.9568	28.4709	27.8208	27.8182	28.3094
E1BNQ4	ENSBTAG00000011466	0	0	0	0	0	0	23.3419	0	0	0	0	0	0	0	0	0	0	0	0	0	0	0	0	0	0	0	0	0	0	0	0
E1BNV1	ENSBTAG00000020080	35.4871	35.2182	35.3988	35.7209	35.4572	35.5856	35.7496	35.4945	35.2144	35.9667	35.2884	35.7925	35.6602	35.4177	35.7404	35.3005	35.5493	35.2283	35.5485	35.2655	35.4907	35.0507	35.4762	35.4175	35.2375	35.7139	35.8328	35.4371	35.5158	35.6515	27.7333
E1BP87	ENSBTAG00000037794	34.1063	34.7697	33.6288	34.3903	34.072	33.8338	33.9575	33.8222	33.0467	33.7288	34.0555	32.0514	32.066	34.0007	33.988	32.4211	33.8699	33.5597	33.8474	32.8109	33.259	30.9822	34.3791	33.1155	34.207	32.9025	32.5212	34.7461	34.4351	34.0478	0
E1BP91	ENSBTAG00000011435	0	26.2306	26.4375	25.9169	26.1154	0	26.0595	25.2781	26.425	26.5114	26.3488	25.7187	26.3372	25.9475	26.3102	26.6351	26.2509	26.4663	26.3004	25.8896	26.374	0	26.1267	0	0	0	25.4791	0	0	0	28.5174
E1BPR7	ENSBTAG00000044046	0	0	0	0	0	26.7272	25.6154	26.3926	0	0	0	25.7016	0	0	0	0	26.919	26.094	26.3486	26.9188	26.4459	0	0	0	0	0	0	0	0	0	27.5145
E1BPV6	ENSBTAG00000027524	26.0982	0	26	26.4565	25.83	25.8245	25.9991	26.1012	0	26.5153	25.6054	25.2991	0	26.3567	26.0641	25.9768	0	25.8534	26.4799	25.5157	0	0	26.225	25.6752	0	0	0	26.5888	0	0	35.6515
F1MAV0	ENSBTAG00000022120	29.1468	28.3798	29.8595	27.3016	27.299	27.0786	27.9755	28.5067	34.2454	25.3123	27.9427	26.8738	26.7914	28.0742	27.2266	26.8297	28.5598	31.5557	28.9457	27.8903	26.1716	31.6636	27.6714	26.8945	29.2706	0	27.6053	28.5282	27.8622	32.8902	0
F1MB01	ENSBTAG00000013290	28.1211	27.5257	27.7734	27.558	27.2495	27.1434	27.4754	27.418	27.4062	27.7949	27.5351	27.7841	26.4007	27.3806	27.3866	27.3752	29.4753	28.1219	27.8192	27.5416	27.4176	27.3354	27.6374	26.6964	27.8994	0	25.7896	27.8472	27.3292	27.2269	29.0186
F1MBP8	ENSBTAG00000002784	0	0	0	0	0	0	0	0	0	0	24.211	0	0	0	0	0	0	0	0	0	0	0	0	0	0	0	0	0	0	0	0
F1MBR1	ENSBTAG00000000440	28.5681	28.9348	28.805	28.8867	29.295	28.6687	29.4641	28.7767	29.0762	29.1468	29.3531	29.0778	29.1784	28.7807	29.229	29.0971	29.0096	29.3333	28.64	29.6773	29.3708	29.9566	28.7703	29.1057	29.3063	28.8485	28.8383	28.2897	28.7685	28.3133	0
F1MC72	ENSBTAG00000013038	0	0	0	0	0	0	0	0	0	26.0185	26.4472	0	0	0	0	0	0	0	0	0	0	0	0	0	0	0	0	0	0	0	28.5407
F1MD77	ENSBTAG00000011966	28.7739	28.4094	28.0615	28.8391	28.8803	28.9115	29.1875	29.1485	29.1383	28.9242	28.6535	29.1938	29.1327	28.4231	28.3255	28.3858	29.5235	29.0635	29.0697	29.4336	28.908	28.3129	28.7968	29.3376	28.8313	28.7039	29.0234	29.2884	28.4979	29.0186	0
F1MDV3	ENSBTAG00000044126	25.9173	0	25.8209	0	26.1146	26.1208	26.2119	26.3847	0	26.6446	26.0806	26.0306	25.7374	26.6407	26.0357	25.7165	26.316	25.886	26.0754	26.2225	26.396	0	26.1567	0	0	0	0	0	0	0	27.7471
F1ME15	ENSBTAG00000018369	35.3863	35.4992	35.1089	34.9988	35.7967	34.9962	34.8107	35.0335	34.8923	34.7897	34.3845	34.5909	34.2042	34.9138	34.6197	34.9207	35.1191	35.3549	35.0833	35.8138	34.7812	33.1669	35.3784	35.1757	35.1224	34.4146	34.6138	35.0144	34.1438	35.0185	0
F1MEQ3	ENSBTAG00000006463	28.724	28.4114	28.6886	28.7472	29.1029	28.3933	28.7849	28.537	28.6848	28.723	28.3086	28.3912	28.2458	29.1578	28.2167	29.0687	28.0125	28.4113	28.51	29.0046	28.6849	29.0611	28.5207	28.7055	28.2017	28.2416	28.1055	28.7445	27.9714	27.4552	0
F1MER7	ENSBTAG00000017122	29.9435	29.1289	29.2638	29.8227	29.7612	29.8167	30.2565	30.1446	30.0874	29.7839	29.2757	30.0918	29.5576	29.186	29.3252	29.6034	30.3899	30.205	29.7371	30.1026	29.5196	28.8989	29.6303	29.8966	28.0318	27.2899	27.4877	29.9249	28.4168	29.8171	0
F1MF48	ENSBTAG00000031295	0	0	0	0	25.4618	0	0	0	25.5355	0	0	0	0	0	0	0	25.347	0	0	0	0	0	0	0	0	0	0	0	0	0	0
F1MF78	ENSBTAG00000025450	0	0	0	0	0	29.8637	0	0	0	0	0	0	31.0771	30.4943	29.3824	0	0	0	0	0	31.1099	0	0	0	0	28.932	0	0	0	0	0
F1MF93	ENSBTAG00000023891	0	0	0	0	0	0	0	0	0	0	0	0	0	0	0	23.6725	0	0	0	0	0	0	0	0	0	0	0	0	0	0	34.5571
F1MF97	ENSBTAG00000021945	0	0	0	25.9004	25.6333	0	0	26.0178	26.2651	0	0	0	25.9212	0	0	0	26.5783	26.6726	0	0	0	0	0	0	0	0	0	0	0	0	0
F1MFF5	ENSBTAG00000008137	0	0	0	26.6857	26.8171	0	26.3681	0	0	0	0	0	0	0	0	0	0	0	0	0	0	0	0	0	0	0	0	0	0	0	0
F1MFZ5	ENSBTAG00000002898	25.9331	26.258	26.0056	26.0022	25.9866	26.4339	26.5082	26.1524	0	0	26.3342	0	26.107	26.3169	26.1889	26.565	25.9516	0	0	0	25.6189	0	0	0	0	0	0	27.8186	0	0	32.7782
F1MHP6	ENSBTAG00000000077	26.4877	0	26.9604	26.1287	26.885	26.4712	0	0	0	26.7861	27.0123	26.3253	27.2033	26.4967	26.8049	26.3913	26.3567	27.1692	26.9247	25.5924	26.271	0	26.8267	0	0	0	0	0	0	0	0
F1MHT1	ENSBTAG00000006491	33.5634	33.6971	33.4826	33.5573	33.4273	33.7587	33.6547	33.5988	33.3559	33.8598	33.7988	33.6309	33.6721	33.2866	33.8675	33.6211	33.4208	33.6647	33.8357	33.4628	33.9503	34.1693	33.5311	33.5585	33.2612	33.5886	33.4987	33.1592	33.5145	33.5053	28.8466
F1MIU2	ENSBTAG00000013641	27.777	27.7663	27.5605	28.21	28.5107	27.7576	27.9884	26.5159	28.0366	27.8651	28.7224	27.9203	28.3073	28.2977	27.9456	27.9916	27.6219	28.5	28.565	28.1586	28.0999	28.0195	28.0784	27.7407	28.6413	27.9827	27.8905	28.3853	0	0	0
F1MIU5	ENSBTAG00000027444	0	25.8009	0	0	0	0	0	25.5732	0	0	0	0	0	0	0	0	0	0	0	0	0	0	0	0	0	0	0	0	0	0	0
F1MJ28	ENSBTAG00000001032	37.4565	37.2355	37.2718	37.321	37.0045	37.4205	37.2882	37.284	36.9518	37.555	37.4126	37.2511	37.2455	37.0991	37.2697	37.2708	37.066	37.0576	37.3827	36.857	37.4384	36.9501	37.1446	36.8745	36.4982	37.2674	36.8848	36.5949	36.7669	37.0274	0
F1MJI7	ENSBTAG00000013624	0	0	0	0	0	0	24.478	0	0	0	0	0	0	0	0	0	0	0	0	0	0	0	0	0	0	0	0	0	0	0	0
F1MJQ1	ENSBTAG00000010193	0	0	0	0	0	0	23.7404	0	0	0	0	0	0	0	0	0	0	0	0	0	0	0	0	0	0	0	0	0	0	0	0
F1MJT6	ENSBTAG00000001003	32.4054	32.2417	32.3377	32.2264	32.306	32.0242	32.4005	32.1271	31.6478	31.9976	31.5879	31.5511	31.5235	32.4985	31.9862	31.9564	31.7564	31.6816	31.8601	31.9886	31.6667	31.2326	31.8999	31.5968	31.3855	31.2613	30.5269	31.7342	31.1252	31.5202	0
F1MK87	ENSBTAG00000026371	0	0	0	0	0	0	0	0	0	0	0	0	0	0	0	25.8495	0	0	0	0	0	0	0	0	0	0	0	0	0	0	0
F1MKE9	ENSBTAG00000004732	26.9473	26.7065	27.18	26.8891	27.2045	27.1175	26.7847	27.3473	27.8602	26.8667	0	0	0	0	0	0	27.0404	27.5729	27.1894	26.7135	27.1202	0	0	0	0	0	0	0	0	0	0
F1MKG2	ENSBTAG00000019269	29.5717	28.6512	28.3262	29.6211	29.4548	29.3676	31.016	29.7251	30.1161	29.074	29.0347	29.9422	29.6164	28.9319	29.0496	29.04	30.3829	30.2551	29.6441	30.1967	29.3054	29.3952	29.3428	29.7761	29.3663	28.9834	29.2212	29.8256	29.5959	29.8312	0
F1MLB8	ENSBTAG00000002507	0	29.2409	0	29.2536	29.5561	29.3911	28.7958	28.8619	29.5314	29.5861	29.4044	0	28.7147	30.236	0	0	0	0	28.3628	29.6677	28.8122	28.1515	28.6836	29.2068	0	0	28.0395	29.2708	0	0	0
F1MM07	ENSBTAG00000009703	39.3062	39.1003	39.0493	38.7742	39.2804	38.8978	38.5739	39.1835	38.9721	38.5126	38.3417	38.1531	37.9781	38.7696	38.317	38.9243	39.0818	39.1069	38.7311	39.3	38.8003	38.0785	39.1079	38.6303	38.7181	38.1629	38.4231	38.7798	37.7669	38.7678	25.473
F1MME6	ENSBTAG00000019585	34.6308	34.5104	34.3219	34.5337	34.5923	34.545	34.4838	34.3954	34.2845	34.6082	34.2784	34.4412	34.3866	34.4659	34.3844	34.2213	34.6002	34.3112	34.5313	34.5651	34.6243	34.62	34.4199	34.5635	34.4494	34.4248	34.5672	34.6346	34.3057	34.5571	29.8171
F1MMT2	ENSBTAG00000010229	28.6289	27.8554	26.6839	28.5488	28.7579	29.0428	29.069	29.2887	28.5268	28.669	28.1785	29.1243	29.0818	28.4379	28.0751	28.1719	29.718	29.1561	29.0044	29.3195	28.7371	27.4101	28.6301	28.7136	28.1126	27.6564	27.7393	29.0707	27.2225	28.5174	31.8539
F1MNI4	ENSBTAG00000014129	0	0	0	0	0	0	0	0	0	0	0	0	0	0	23.4096	0	0	0	0	0	0	0	0	0	0	0	0	0	0	0	0
F1MNT4	ENSBTAG00000011412	25.5491	0	0	25.8846	26.3928	26.2125	26.6938	26.2369	25.5682	26.4194	26.2033	26.2512	25.7041	25.3444	25.6147	0	26.5418	25.2774	26.283	26.7945	0	0	25.8013	26.6999	26.3698	0	0	26.6816	26.2788	26.6295	0
F1MPK6	ENSBTAG00000001444	0	0	0	0	0	0	0	0	0	0	0	0	0	0	0	0	0	25.5943	0	0	0	0	0	0	0	0	0	0	0	0	26.5083
F1MPL4	ENSBTAG00000047186	26.1576	26.7184	26.7646	26.1053	26.314	26.1661	26.3266	0	26.2526	25.647	0	0	0	0	0	0	26.2815	26.4098	26.3512	25.7972	0	0	0	0	0	0	0	0	0	0	0
F1MPU0	ENSBTAG00000016708	0	0	0	23.3882	24.2942	0	25.0743	0	0	0	24.423	0	0	0	0	0	0	0	0	0	0	0	0	0	0	0	0	0	0	0	32.9589
F1MPU4	ENSBTAG00000007782	33.0955	32.7966	32.6061	32.6607	33.0052	32.6967	32.7508	32.7991	32.8467	32.2563	32.7508	32.5868	32.4377	32.8985	32.55	32.5541	33.0368	32.6017	32.5654	33.0426	32.7831	33.1075	32.9632	32.6885	33.1221	32.773	32.8747	33.1244	32.7333	32.7413	37.0143
F1MQ37	ENSBTAG00000010402	0	0	0	0	0	0	0	0	26.8684	0	0	0	0	0	0	0	0	0	0	0	0	0	0	0	0	0	0	0	0	0	0
F1MQV7	ENSBTAG00000018747	0	0	0	0	0	0	23.9812	0	0	0	0	0	0	0	0	0	0	0	0	0	0	0	0	0	0	0	0	0	0	0	0
F1MR86	ENSBTAG00000018513	32.6562	31.776	32.2069	33.0342	32.5678	32.0303	33.6743	32.0532	32.2145	32.711	32.9039	32.4797	31.7614	32.2682	32.8585	32.7508	32.0016	33.1543	33.3856	32.9789	32.7747	32.6006	31.9615	33.56	32.5046	32.1081	32.2212	33.1691	31.9937	32.7735	0
F1MRC2	ENSBTAG00000007090	33.4734	34.1279	33.3366	34.1234	33.1742	34.0761	34.017	33.2935	33.2233	33.9066	34.2835	33.8503	33.9293	32.5058	33.8287	34.1895	33.6587	32.4695	33.6157	33.4874	33.9532	34.0355	33.0494	32.8841	34.3561	33.7026	34.1335	31.8466	33.801	34.2309	0
F1MRQ7	ENSBTAG00000007068	27.7039	28.0988	27.7345	28.0716	27.7289	28.0375	27.2452	27.4525	28.1634	28.2339	28.2735	28.1099	27.7887	28.0016	28.0903	27.5725	28.249	27.8381	28.2209	28.2525	28.4356	28.7856	27.8093	28.7995	27.6442	28.1509	27.9851	28.9234	27.6551	27.3342	0
F1MTX7	ENSBTAG00000009949	0	0	25.4747	0	26.0423	25.3956	0	0	0	0	0	0	0	25.603	0	25.6557	0	25.0395	0	25.5438	25.6284	0	0	0	0	0	0	0	0	0	0
F1MUZ9	ENSBTAG00000012586	27.3052	27.1606	27.3167	27.533	27.9669	27.5978	27.5119	27.2524	27.5145	27.0688	27.5516	27.0539	26.7653	27.4697	27.0755	27.397	26.7732	26.982	27.3336	27.492	27.3273	27.7714	27.2221	26.7362	26.7851	26.1532	0	27.555	0	0	31.3991
F1MVC9	ENSBTAG00000030520	0	0	0	0	0	0	25.4483	0	0	0	0	0	0	0	0	0	0	0	0	0	0	0	0	0	0	0	0	0	0	0	0
F1MVS4	ENSBTAG00000003519	0	0	0	0	0	0	0	0	0	0	0	0	24.6105	0	23.9881	24.6994	0	24.6799	0	0	0	0	0	0	0	0	0	0	0	0	0
F1MVX2	ENSBTAG00000015066	26.132	25.8872	26.6143	26.0353	26.7666	26.4091	26.9922	0	26.5481	27.3608	26.5589	0	26.5717	26.7712	27.0013	27.2742	26.0768	27.1082	26.403	26.7325	27.307	27.0275	0	0	0	0	0	0	0	0	0
F1MWD3	ENSBTAG00000017889	0	0	24.1105	0	0	0	0	0	0	0	0	0	0	0	0	0	0	0	0	0	0	0	0	0	0	0	0	0	0	0	28.7802
F1MWR3	ENSBTAG00000012490	27.4934	27.7169	27.5176	27.7211	28.1192	27.7664	27.1329	27.5769	27.7636	27.406	27.6826	27.4092	26.987	28.0214	27.7274	27.9544	27.0654	27.1785	27.4456	27.6127	27.4875	27.5877	27.5572	0	27.522	27.1392	0	27.8964	0	0	0
F1MWU9	ENSBTAG00000039035	0	0	0	0	0	0	0	0	0	0	0	0	0	0	0	0	0	0	0	0	0	0	0	0	0	0	0	0	0	29.6556	0
F1MWY9	ENSBTAG00000015178	0	25.3868	25.1018	25.5916	25.5939	25.1326	0	0	0	0	0	0	0	25.322	0	25.4026	0	0	0	0	0	0	0	0	0	0	0	0	0	0	0
F1MX12	ENSBTAG00000012720	28.5187	27.8613	25.6209	26.4467	27.8702	26.8363	25.2509	25.4659	0	0	26.8419	0	26.4332	27.5883	0	0	28.1975	27.9019	26.9373	28.0785	0	26.4786	27.2035	0	0	0	0	27.7533	0	0	36.5829
F1MX88	ENSBTAG00000003773	0	0	0	0	0	0	0	0	0	0	0	0	0	0	0	25.9818	0	0	0	0	0	0	0	0	0	0	0	0	0	0	0
F1MYG5	ENSBTAG00000017574	29.4177	29.2586	29.0851	29.4239	29.8845	29.201	29.5398	29.3335	30.0111	29.5683	29.5385	29.3884	29.5621	29.5155	29.2657	29.0943	29.948	30.1102	29.5552	30.0058	29.3576	29.0963	29.5605	28.2614	29.502	28.8228	28.3447	28.9364	26.8952	27.7333	0
F1MZK8	ENSBTAG00000017429	0	0	0	0	0	28.7325	0	29.5879	0	0	0	0	0	0	0	27.2562	28.7793	0	0	28.5781	29.181	0	0	0	28.2108	0	0	0	0	0	30.7351
F1MZL0	ENSBTAG00000014956	27.7406	28.6036	27.6609	28.1053	28.047	28.1974	28.4663	27.704	27.937	27.9649	27.744	27.5272	28.0791	27.7342	28.211	27.5041	28.0584	27.8417	28.2786	27.9512	28.1688	27.8625	28.1723	28.3185	27.7526	27.7265	28.4578	27.8018	27.4511	28.2095	31.7966
F1MZS3	ENSBTAG00000021120	30.1812	29.4507	29.8246	29.2591	29.7524	29.9852	29.5685	29.5994	29.5284	29.7754	29.6948	29.1181	29.5477	29.7278	29.5964	29.1103	30.3647	29.8367	29.9358	29.8878	29.6896	0	29.2132	29.115	29.751	29.7132	29.2367	29.7115	29.5528	29.5026	30.7584
F1MZX6	ENSBTAG00000025337	0	29.7599	29.6581	0	0	29.6949	0	30.2721	0	0	29.6142	0	0	0	0	0	0	0	0	0	0	29.3264	30.3958	0	0	0	0	0	0	0	0
F1N048	ENSBTAG00000003403	26.1215	26.2933	26.1959	25.0089	25.4737	25.7806	25.281	26.0355	0	25.8861	0	0	25.9109	25.1531	0	25.5817	25.681	26.6214	25.4146	25.8995	0	0	26.302	0	0	0	0	0	0	0	0
F1N0E5	ENSBTAG00000004531	0	0	0	25.2314	0	0	0	0	0	0	0	0	0	0	0	0	0	0	0	0	0	0	0	0	0	0	0	0	0	0	0
F1N0H3	ENSBTAG00000017733	0	0	0	0	0	0	0	0	0	0	0	0	0	26.8393	0	0	0	0	0	0	0	0	0	0	0	0	0	0	0	0	27.9032
F1N0L9	ENSBTAG00000017509	27.3796	27.513	27.1085	27.6565	27.4647	27.8614	27.7058	27.0173	26.8761	27.217	27.6471	27.2454	27.3427	27.2158	27.2483	27.3328	27.3154	27.0441	27.2516	27.2442	26.9879	0	26.7019	26.4872	27.0481	27.0528	26.8168	27.116	27.2449	26.2693	0
F1N169	ENSBTAG00000011190	0	0	0	0	0	0	0	0	28.7655	0	0	0	0	0	0	0	0	27.7382	0	0	0	0	0	0	0	0	0	0	0	0	0
F1N206	ENSBTAG00000001908	30.1603	30.214	30.2049	30.1635	30.5502	30.205	29.891	30.135	30.0445	30.2867	30.4285	29.958	29.8384	30.4772	30.0901	29.7109	29.8203	29.4701	29.8829	30.2019	29.8989	30.1226	30.2921	30.5673	30.2623	29.9686	29.3474	30.4634	29.794	30.0346	29.477
F1N269	ENSBTAG00000014567	0	0	0	0	0	0	0	0	0	0	0	0	0	0	0	0	0	0	0	0	0	0	0	0	0	0	0	0	0	25.3457	0
F1N2F2	ENSBTAG00000014547	34.4079	33.77	34.2196	33.752	34.0164	33.7473	34.3126	33.3335	33.6023	34.4193	34.1143	34.1249	34.4316	33.8351	34.3695	34.2978	33.8775	34.5299	34.102	33.5645	33.8798	34.8813	33.8509	33.5853	33.3997	33.7726	33.8541	33.4262	33.8213	32.9589	0
F1N2G0	ENSBTAG00000040053	0	30.3829	27.1362	28.024	0	0	0	28.7187	0	0	0	28.9214	0	0	0	27.4455	0	0	0	0	27.2211	0	28.0109	0	30.4767	0	28.3597	0	0	30.2868	0
F1N2I5	ENSBTAG00000010801	29.201	29.5929	29.4953	29.2183	29.2725	29.2423	29.2296	28.6072	28.599	29.3282	29.6731	29.3779	29.318	28.8985	29.5969	29.1603	29.209	29.4585	29.6481	29.085	29.343	30.0597	29.3813	29.1867	29.0314	29.3112	27.82	28.7746	29.3088	28.9029	0
F1N2K1	ENSBTAG00000002783	28.7664	29.2075	28.9079	28.9148	29.038	28.9069	28.995	28.8416	28.8198	28.7008	28.8961	28.6503	28.4596	28.6658	29.0036	28.8411	29.1589	29.0352	29.1545	29.1467	29.0286	28.9575	29.0805	28.744	28.4157	28.6569	28.499	28.4851	28.7353	29.0676	28.9147
F1N327	ENSBTAG00000005845	0	0	0	0	0	0	0	0	0	0	0	0	0	0	0	24.7959	0	0	0	0	0	0	0	0	0	0	0	0	0	0	0
F1N338	ENSBTAG00000002049	27.716	27.0776	27.6268	27.9579	28.2698	27.729	28.2386	26.7774	27.5456	27.6184	27.3868	27.2896	27.5093	27.9544	27.1766	27.6723	27.5847	27.3575	27.4601	27.8443	27.5001	28.0247	27.0968	27.4506	27.0744	26.6528	26.4333	27.1764	0	27.0809	0
F1N3V8	ENSBTAG00000010907	0	26.0394	0	0	0	0	26.2667	0	26.7343	26.6375	27.0409	26.9771	27.3038	27.0015	26.52	0	0	0	26.6697	0	26.3741	0	0	0	0	0	0	0	0	0	38.7678
F1N401	ENSBTAG00000020056	0	0	0	0	0	0	0	0	26.217	0	0	0	0	0	0	0	0	0	0	0	0	0	0	0	0	0	0	0	0	0	26.2693
F1N4M9	ENSBTAG00000016457	0	25.6386	25.089	25.414	25.8021	25.2462	0	25.3694	0	0	25.2859	0	25.4422	0	25.2513	0	0	0	25.3734	0	0	0	0	0	0	0	0	0	0	0	0
F1N5U0	ENSBTAG00000001618	0	0	0	0	0	0	0	0	0	0	0	0	0	0	23.0735	0	0	0	0	0	0	0	0	0	0	0	0	0	0	0	31.2337
F1N6Q2	ENSBTAG00000015926	0	0	0	0	0	0	0	0	0	0	0	0	0	0	0	0	24.7038	0	0	0	0	0	0	0	0	0	0	0	0	0	36.1689
F1N775	ENSBTAG00000009702	30.8393	31.7791	30.7944	31.7275	32.0458	31.0832	31.9815	30.3658	29.9599	32.0695	30.4617	31.5007	30.6827	31.072	32.135	29.8685	31.0596	30.8919	31.5121	30.9337	30.0081	32.6024	31.6303	32.21	30.8299	31.7202	31.4243	32.2471	31.6533	32.3178	34.7591
F1N7B5	ENSBTAG00000012882	0	0	24.0243	0	0	0	0	0	0	25.068	0	0	0	0	0	0	0	0	0	0	0	0	0	0	0	0	0	0	0	0	29.9158
F1N7F9	ENSBTAG00000020569	27.8097	28.1651	28.0729	27.51	27.5079	28.5748	27.8676	27.952	27.5931	28.1517	27.8234	28.0642	27.2247	28.1413	28.0348	27.8368	28.0042	27.9549	27.3533	27.458	27.7733	27.2742	27.5005	27.6588	0	0	26.9714	28.1947	27.7348	27.5529	0
F2Z4I4	ENSBTAG00000012931	0	27.1362	27.6017	0	26.3661	27.2716	0	27.4133	0	0	0	0	0	0	0	0	27.2819	27.0082	27.1267	0	26.7388	0	27.418	0	0	0	0	0	0	0	30.6518
F2Z4J1	ENSBTAG00000039657	0	0	0	0	0	0	0	0	26.6313	0	0	0	0	0	0	0	0	0	0	0	0	27.6875	0	0	0	0	0	0	0	0	0
F5XVA9	ENSBTAG00000012265	0	0	0	0	0	0	0	0	25.9376	0	0	0	0	0	0	0	0	0	0	0	0	0	0	0	0	0	0	0	0	0	0
F6PTX8	ENSBTAG00000003788	0	0	0	0	0	0	0	0	0	0	0	0	0	0	0	0	0	24.0871	0	0	0	0	0	0	0	0	0	0	0	0	0
F6QH94	ENSBTAG00000001928	0	25.7346	25.6651	25.39	25.5723	26.03	25.6969	25.8046	25.9265	25.7457	0	25.8249	0	25.6067	25.6338	25.5687	25.37	25.4682	26.0592	25.7089	25.5211	0	25.7649	0	0	0	0	0	0	25.7787	0
F6QIC1	ENSBTAG00000010880	35.036	35.0957	35.1568	35.0354	34.9974	35.2706	35.4002	35.0958	34.8293	35.0317	34.9107	35.0804	34.8466	35.0593	35.1495	34.9665	34.9993	35.077	35.2462	34.9404	35.1139	34.4021	35.0795	34.5165	34.5975	34.5951	34.5991	34.3785	34.7731	34.6659	32.3178
F6RBJ1	ENSBTAG00000018061	0	0	0	0	0	0	0	0	0	0	0	0	0	0	0	0	0	0	0	23.7335	0	0	0	0	0	0	0	0	0	0	0
G1K1K0	ENSBTAG00000011184	0	0	0	0	0	0	0	0	0	0	0	0	0	0	0	0	26.2413	26.8774	27.1395	27.5739	27.5254	27.8598	0	0	0	0	0	0	0	0	0
G3MWJ8	ENSBTAG00000035907	0	24.2391	0	0	0	0	0	0	0	0	0	0	0	0	24.2313	0	0	0	0	0	0	0	0	0	0	0	0	0	0	0	0
G3MYE2	ENSBTAG00000005495	0	0	0	0	0	0	24.3873	0	0	0	0	0	0	0	0	0	0	0	0	0	0	0	0	0	0	0	0	0	0	0	0
G3MYN4	ENSBTAG00000046485	0	0	0	25.2882	25.2136	0	25.5414	0	0	25.3301	25.0898	0	25.1534	25.6511	0	0	0	0	0	0	0	0	0	0	0	0	0	0	0	0	0
G3MYN5	ENSBTAG00000047231	32.7688	32.7572	32.6315	31.9841	33.076	32.514	32.1287	32.7955	32.9749	32.0114	32.2976	31.5556	31.7047	32.5482	31.7782	32.3019	32.5237	32.7503	32.3764	32.9928	32.6891	32.4657	32.7673	32.4568	32.6787	31.7475	32.1917	32.3868	31.2884	32.3587	0
G3MZ95	ENSBTAG00000018513	29.9022	29.1255	29.8014	30.7625	30.231	29.3808	31.5882	29.5865	29.9198	30.4011	30.4958	30.9283	29.5695	30.018	30.693	30.5995	29.567	30.8812	31.203	30.92	30.8697	31.0671	29.8286	31.8986	30.4219	29.7848	30.3239	30.9671	29.4576	30.7903	0
G3MZU6	ENSBTAG00000046177	33.8353	33.9047	33.8768	34.0095	33.7217	33.1051	33.8037	33.9889	33.7086	33.5382	33.6098	32.9495	33.2923	33.9439	33.8807	33.4645	33.3679	33.2888	33.6027	33.1057	32.3619	33.4617	33.509	33.3915	33.45	32.5912	32.8468	33.8224	33.559	33.3684	0
G3N022	ENSBTAG00000046176	25.6946	25.9275	25.9944	26.0376	25.9949	26.0621	26.1448	25.6189	25.8919	26.2881	25.9829	25.9863	25.9882	25.9972	25.9283	25.9766	25.635	25.5653	25.9241	25.7522	25.8871	0	25.722	0	0	0	0	26.0337	0	0	36.0274
G3N0F6	ENSBTAG00000046838	28.8088	28.545	28.2725	28.9467	29.04	28.902	28.9832	28.8818	28.686	29.0791	28.6437	28.7569	28.6696	28.8417	28.3222	28.589	29.7419	28.8059	28.9453	29.4057	29.3996	26.4706	29.0415	27.7423	26.4977	27.3917	26.6535	28.9045	27.3485	28.5777	29.1076
G3N0K3	ENSBTAG00000045504	0	0	0	0	0	0	0	0	0	0	25.3408	0	0	0	25.2474	0	0	0	0	0	0	0	0	0	0	0	0	0	0	0	0
G3N0S9	ENSBTAG00000047621	0	0	0	0	0	0	0	0	0	0	0	0	0	0	0	0	0	25.3309	0	0	0	0	0	0	0	0	0	0	0	0	0
G3N0V0	ENSBTAG00000048135	30.5348	29.9141	30.5782	28.5612	29.1186	28.1216	29.24	29.589	31.5671	28.5592	29.8753	27.9199	28.2598	29.6961	28.7181	29.2571	29.3069	31.9087	30.2269	29.8731	28.8857	29.2584	27.9245	30.0549	30.3772	29.0751	29.7159	29.8233	29.1886	31.1722	0
G3N132	ENSBTAG00000048041	0	0	0	0	0	0	22.9155	0	0	0	0	0	0	0	0	0	0	0	0	0	0	0	0	0	0	0	0	0	0	0	31.0702
G3N2H8	ENSBTAG00000048225	0	0	0	0	0	0	24.4313	0	0	24.3494	0	0	0	0	25.0323	0	0	0	0	0	0	0	0	0	0	0	0	0	0	0	0
G3X6N3	ENSBTAG00000007273	25.6523	27.8888	28.6353	26.6214	27.2894	26.0789	27.0366	26.9769	30.3735	27.1766	28.0169	27.6018	27.5577	27.9347	28.822	27.624	25.211	29.5948	28.7016	27.3493	26.6348	23.8925	26.1079	27.3915	0	0	0	0	27.3679	25.4918	26.914
G3X778	ENSBTAG00000015848	29.5978	29.1691	30.0125	29.7055	29.2024	29.7074	29.7259	29.4996	28.7368	29.9087	29.514	29.5759	29.5894	29.4074	30.2509	29.6569	29.0124	29.0631	29.6386	28.3336	28.2411	0	29.3633	26.8436	26.6118	27.5219	26.364	26.8013	28.3691	28.1742	0
G3X807	ENSBTAG00000046096	31.2375	30.8871	30.9978	31.1172	30.9816	30.8439	30.7745	31.1863	31.24	30.9558	30.9375	31.2551	30.7896	31.0108	30.7878	31.0602	31.9006	31.236	31.2719	31.4161	31.1744	31.8578	31.3592	30.8509	30.9349	31.0401	31.3266	31.6174	31.0744	31.3573	0
G5E507	ENSBTAG00000000778	27.1388	26.7287	26.7212	26.51	26.2579	0	26.7362	26.3331	26.6312	26.3714	26.8538	26.3201	26.5785	26.5756	26.6882	26.263	27.1891	26.3828	26.2651	26.0498	0	0	26.5496	0	26.6417	0	0	0	0	0	28.1964
G5E531	ENSBTAG00000002829	0	0	0	0	24.6741	0	0	0	0	0	25.7746	0	0	0	0	0	0	0	0	0	0	0	0	0	0	0	0	0	0	0	0
G5E5B8	ENSBTAG00000008842	0	27.0148	27.0042	27.096	0	27.1803	0	26.6404	26.759	27.1069	27.2485	27.1479	27.1488	0	27.0568	27.2919	26.8662	0	27.1447	26.1922	27.02	28.0867	26.9579	0	0	0	0	0	0	0	0
G5E5C3	ENSBTAG00000009683	26.765	26.7634	26.601	27.0046	26.4355	27.0832	25.9616	26.4177	26.8761	27.1973	26.9683	26.901	26.9209	26.5094	26.5236	26.7332	0	26.3394	26.8861	26.5253	27.1942	27.3805	26.5336	0	0	0	0	0	0	0	0
G5E5K3		0	0	0	0	0	0	0	0	0	0	0	0	0	0	0	24.8263	0	0	0	0	0	0	0	0	0	0	0	0	0	0	0
G5E5N5	ENSBTAG00000019927	25.9902	26.0721	25.836	26.1583	26.2338	25.9042	26.0954	26.0103	26.1089	26.1043	26.1493	0	0	26.2068	25.4348	26.0351	0	26.0381	26.1153	26.5409	25.6548	0	26.1492	0	0	0	0	26.396	0	0	0
G8JKV5	ENSBTAG00000002038	0	0	0	0	0	0	0	0	25.5706	0	0	0	0	0	0	0	25.3593	0	0	0	0	0	0	0	0	0	0	0	0	0	0
G8JKX4	ENSBTAG00000014614	0	0	0	0	0	0	0	0	0	0	0	0	0	0	0	0	0	0	24.2478	0	0	0	0	0	0	0	0	0	0	0	27.7746
G8JKZ8	ENSBTAG00000002953	28.6151	28.4713	28.6271	0	29.5606	27.4118	29.0476	0	28.5608	28.1191	29.3331	28.2158	28.741	29.1344	27.9156	28.705	28.63	29.4871	29.0373	28.3476	28.3408	28.7156	29.0569	28.8679	28.8105	28.9163	28.8112	29.2207	28.6407	0	0
H6S1N5	ENSBTAG00000014731	0	0	0	0	0	0	0	0	0	0	25.7438	0	0	0	25.7558	0	0	0	0	0	0	0	0	0	26.6087	26.8025	0	0	26.5956	0	0
I6YIV1	ENSBTAG00000015978	0	0	0	0	0	0	0	0	25.6296	0	0	0	0	0	0	0	0	0	0	0	0	0	0	0	0	0	0	0	0	0	33.8594
I7CT57	ENSBTAG00000013718	26.4531	27.3271	27.1066	26.0657	26.013	0	25.7617	0	26.6861	0	26.1587	0	0	26.0765	26.2378	0	26.2908	27.5511	26.6991	26.3365	25.3798	0	0	27.0255	0	0	0	0	0	27.8061	0
J7JXJ4		0	0	0	0	0	0	0	0	0	0	0	0	0	0	0	24.6858	0	0	0	0	0	0	0	0	0	0	0	0	0	0	0
K8FK38		0	0	0	0	0	0	0	0	0	0	0	0	0	0	0	27.973	0	0	0	0	0	0	0	0	0	0	0	0	0	0	0
L7R5X3	ENSBTAG00000014643	27.1543	27.2484	27.2006	27.2978	27.2405	27.1847	27.1484	27.3873	27.4916	27.1245	27.4383	27.491	27.4227	27.3706	27.323	27.4191	0	26.7514	26.6653	0	0	0	26.8417	0	0	0	0	0	0	0	0
M5FI55		32.0056	32.0481	31.8263	31.8304	31.8363	32.1399	31.9227	31.7026	31.6386	31.97	31.4375	31.7897	31.4993	31.8311	31.7992	31.5963	32.2708	31.893	31.6283	31.7741	31.6378	31.1168	31.9133	31.5525	31.0209	31.8	31.3998	32.0818	31.4439	31.7921	0
O02691	ENSBTAG00000017779	0	26.7514	26.7846	26.6978	27.2655	27.0088	27.1252	26.7004	26.7	26.8419	26.9996	0	26.1996	27.2101	26.94	26.6271	26.0983	26.8557	26.16	26.9751	27.0594	0	26.8059	26.8147	26.9048	0	0	26.7656	0	0	0
O02739	ENSBTAG00000025280	0	0	0	0	0	0	0	0	0	0	0	0	0	25.5639	25.4759	0	0	0	0	0	25.5971	0	0	0	0	0	0	0	0	0	0
O18965	ENSBTAG00000008710	0	0	0	0	0	0	0	26.5288	0	0	0	0	0	0	0	0	0	0	0	0	0	0	0	0	0	0	0	0	0	0	0
O46375	ENSBTAG00000010991	0	25.9201	27.2855	0	25.8947	0	0	0	28.3084	0	25.1732	0	0	0	27.2947	0	0	28.102	27.6937	27.5461	0	0	0	0	0	0	0	0	0	0	0
O46415	ENSBTAG00000013343	0	0	0	0	0	0	0	0	0	0	0	0	0	0	0	0	0	0	0	0	23.4638	0	0	0	0	0	0	0	0	0	0
O46629	ENSBTAG00000010083	28.808	29.0299	28.6644	28.2062	29.3055	28.5754	28.2954	28.2449	28.4248	28.3535	28.4459	28.2089	27.3566	28.5545	28.2054	28.6708	28.8593	28.2236	28.7426	29.0846	28.3537	28.7624	28.6135	26.1277	28.5405	0	0	28.1173	0	27.5409	0
O62654	ENSBTAG00000005353	34.1431	34.0561	34.2084	34.3793	34.4375	34.5342	34.4096	34.2581	34.3498	34.151	34.4903	34.0271	34.2096	34.242	34.126	34.0901	34.4054	34.7712	34.7536	34.9071	34.9661	34.2041	34.0973	34.4275	34.9703	34.1175	34.4998	34.2845	34.11	33.9481	0
O77784	ENSBTAG00000018813	26.6172	26.0554	26.8363	27.2062	26.8517	26.5079	27.6058	26.2096	26.2639	27.191	26.611	26.6454	26.5753	27.1889	26.7788	0	0	0	25.8189	26.7272	26.6897	0	26.2732	0	0	0	0	0	0	0	0
O77834	ENSBTAG00000004855	28.504	28.9118	29.1953	28.715	28.8644	28.8216	29.2264	28.3719	28.5823	29.4457	29.4436	29.3067	29.6422	29.3062	29.6678	29.5561	28.6986	29.3798	29.1764	28.9728	29.5228	30.295	29.4346	28.9685	29.2205	29.0093	29.272	28.7598	29.5189	28.0535	0
O97725	ENSBTAG00000014669	27.5041	27.2799	27.5361	27.6709	27.9802	27.4692	27.1585	27.2714	26.5861	27.6092	27.3791	27.0815	27.118	27.6514	26.9023	27.5486	27.1345	26.8971	27.1746	27.4355	26.8247	27.5654	27.2904	0	0	0	0	0	0	0	0
O97764	ENSBTAG00000003162	26.7894	27.2104	27.2828	26.9727	27.2168	26.7397	26.3677	26.6202	26.642	27.0955	27.2191	27.0719	27.4039	27.0844	26.5766	26.978	26.8309	27.3688	26.9237	27.0857	27.4256	26.6088	27.2557	27.2765	27.5934	27.0035	0	0	27.4425	0	0
P00125	ENSBTAG00000012232	29.5472	28.9616	29.4709	29.2863	29.277	29.1294	29.106	29.1411	28.9604	29.1359	28.9803	28.6388	28.4811	29.3206	28.7	29.211	28.8098	28.5989	28.5699	29.0603	28.5397	29.0262	29.1264	28.7408	29.1026	28.7656	28.6975	29.2266	28.4293	28.7965	30.1321
P00129	ENSBTAG00000001521	29.4984	29.0893	29.677	29.4612	30.5012	29.8326	29.2333	29.4757	29.6176	29.9385	29.8829	27.9279	29.5802	30.2955	28.5786	29.1274	29.0696	29.0008	29.3796	29.5003	29.3965	0	29.3404	29.8572	29.1333	0	0	29.4799	0	0	0
P00130	ENSBTAG00000000913	27.5967	26.9871	27.6738	27.6602	27.5342	27.2553	0	0	26.5346	27.1465	27.3468	0	27.1388	27.3375	27.6084	0	0	0	27.2611	0	0	0	27.4205	0	0	0	0	27.4876	0	27.6134	27.2251
P00366	ENSBTAG00000007540	24.9597	0	0	0	0	0	0	0	0	0	0	0	0	0	0	0	0	0	0	0	0	0	0	0	0	0	0	0	0	0	28.4318
P00423	ENSBTAG00000016079	29.8736	29.691	29.921	29.5118	29.9739	29.6851	29.2724	29.9915	29.8394	29.7963	29.5237	29.161	29.2546	30.186	29.745	29.8549	29.555	29.0824	29.1844	29.3513	29.1763	27.7866	29.6942	29.3965	29.3624	29.2041	28.8679	29.885	28.8203	29.1307	0
P00426	ENSBTAG00000017267	30.313	30.2049	29.9901	30.0423	30.7925	30.2591	30.3551	30.2174	30.1189	30.2841	30.0598	29.6957	29.73	30.5002	29.8022	30.0522	29.9067	29.3676	29.8815	30.1169	29.5273	30.238	29.8402	29.7783	30.0178	29.4165	29.2346	30.1195	29.3259	29.6354	0
P00428	ENSBTAG00000018542	30.0709	29.869	29.8704	29.9141	30.2021	29.8523	29.7729	30.0514	29.931	29.7482	29.8514	29.4962	29.5649	29.7959	29.316	30.2356	29.5448	28.8334	29.3637	29.6482	29.2466	30.0099	29.775	29.8144	30.5637	29.4699	29.3847	29.667	29.4833	29.7296	0
P00429	ENSBTAG00000023487	28.586	27.7565	28.2145	29.4305	28.3628	28.1494	29.657	28.3671	28.0107	28.9939	28.0261	28.8157	27.3704	28.6287	29.3261	28.6589	27.9031	28.1209	28.678	28.9579	27.5569	28.3171	28.4182	29.1919	28.6193	0	27.9936	29.2006	0	29.1076	0
P00432	ENSBTAG00000020980	25.9304	26.149	25.6283	26.4869	27.1206	0	0	0	27.0728	25.2092	0	0	0	26.7323	0	25.9544	0	27.6625	0	28.1957	28.061	25.8443	26.0086	0	0	0	0	0	0	0	29.9629
P00435	ENSBTAG00000054195	26.2208	26.39	26.3779	0	26.6273	26.5102	0	0	25.8058	26.44	26.7523	26.0565	26.5812	0	0	0	0	0	25.9623	26.0321	26.2007	25.5521	26.0219	0	0	0	0	0	0	0	0
P00442	ENSBTAG00000018854	28.7366	28.7901	29.0359	28.7577	29.063	28.3008	29.1196	28.1961	29.1806	29.9997	29.7226	29.5891	29.7874	29.2341	29.2867	29.2611	28.5584	29.6887	29.1853	29.2541	28.9842	28.8706	29.3333	30.0497	30.0226	29.7669	29.5461	29.4373	29.2479	0	0
P00515	ENSBTAG00000014205	26.3746	26.026	26.4031	25.88	26.756	26.2702	26.5066	25.9499	26.5194	26.2135	26.5108	26.1597	26.3394	26.0697	26.112	26.1584	26.5459	26.8844	26.5182	26.7057	26.5071	26.8924	26.6348	0	27.0023	0	0	0	26.758	0	0
P00517	ENSBTAG00000006642	0	0	26.949	0	0	0	0	0	0	0	26.6273	0	0	0	0	0	0	0	0	0	0	0	0	0	0	0	0	0	0	0	0
P00570	ENSBTAG00000006305	32.3413	32.3536	32.7662	32.0159	32.4966	32.1328	32.7547	31.6096	32.1575	32.9565	32.7335	33.1206	33.2412	32.6833	33.0346	33.0027	32.2376	32.8753	32.4625	32.0316	32.2782	32.6742	32.308	32.2024	32.372	32.7696	32.6586	32.3244	32.7731	31.5286	0
P00727	ENSBTAG00000005989	25.8073	26.8532	27.1329	26.5139	26.8532	27.0549	25.8055	26.1199	26.7817	26.5866	26.1867	26.8301	27.1169	26.5314	26.2353	27.1997	26.1315	27.047	26.4125	26.8224	26.9369	0	26.6165	0	0	0	0	0	0	0	36.3371
P00829	ENSBTAG00000013315	33.6213	33.5919	33.5118	33.7465	33.9408	33.6203	33.3209	33.6451	33.3805	33.5287	33.2263	33.1659	32.9946	33.8634	33.2188	33.4647	33.1684	33.2915	33.4373	33.9097	33.4785	33.6176	33.446	33.3485	33.0982	32.8286	32.6075	33.4757	32.6934	32.9478	32.8004
P00921	ENSBTAG00000017733	0	27.185	28.5437	0	0	26.7272	0	0	28.0424	0	0	0	0	27.4907	0	0	0	28.5049	0	25.8213	27.2725	0	0	0	0	0	0	0	0	0	34.7944
P00974	ENSBTAG00000026119	0	0	0	0	0	0	24.4611	0	0	0	0	0	0	0	0	0	0	0	0	0	0	0	0	0	0	0	0	0	0	0	34.4783
P01096	ENSBTAG00000006342	0	0	0	0	0	0	0	0	0	0	0	0	0	0	0	0	0	0	0	0	0	0	26.2588	0	0	0	0	0	0	0	30.8874
P01966	ENSBTAG00000051412	35.3679	35.9087	36.4664	33.1314	33.5493	32.9861	34.1155	34.9643	36.7777	33.5224	35.0435	32.6938	34.0021	34.2508	34.0735	33.6848	34.1509	36.1169	34.7661	33.8615	32.7909	33.3485	33.088	33.4668	34.6317	32.3995	34.0828	34.2098	35.2168	35.749	0
P02070	ENSBTAG00000037644	35.2459	36.0332	36.7318	33.1372	33.5009	32.9652	34.014	35.1096	36.7249	33.5189	35.0793	33.0114	34.3834	34.2684	34.4421	33.6669	34.3269	36.2799	35.04	34.0377	32.9781	33.5369	33.6216	33.6243	34.4627	32.0823	33.9064	34.1786	35.1869	35.9481	37.4449
P02192	ENSBTAG00000005333	37.026	37.5548	37.9427	36.5841	37.4432	37.1749	36.7106	36.7425	37.4577	37.4115	37.8927	37.3212	37.8775	37.3624	37.2104	38.0411	37.3986	37.9718	37.2629	37.3792	38.053	38.575	37.6923	37.4068	37.7542	37.2611	37.1325	36.5801	37.3272	36.3371	0
P02253	ENSBTAG00000011677	29.6483	28.8609	28.6309	28.8758	29.6054	29.2093	29.4479	28.8526	29.3861	29.4837	29.3214	29.1112	29.1908	29.1966	28.6343	29.0665	29.88	29.8014	29.4229	29.5274	29.4857	29.5613	29.2028	29.3646	29.6564	29.4948	29.9467	29.8313	29.6583	29.9158	0
P02453	ENSBTAG00000013103	31.1826	29.8899	29.1437	30.1583	31.2472	30.038	32.2804	29.9917	32.9148	31.4326	30.0492	33.0902	30.1755	30.2673	29.9997	30.0225	32.8574	32.0546	31.1721	32.3124	29.286	29.0688	30.1426	30.0488	29.706	30.4793	30.6058	32.2583	31.0637	32.6772	0
P02465	ENSBTAG00000013472	28.0445	0	0	0	28.1196	0	29.6715	0	31.314	28.5448	27.2907	30.2227	27.6477	27.482	0	0	29.9684	29.0587	28.2063	28.9854	0	0	0	0	0	0	0	29.0633	28.7692	29.626	0
P02584	ENSBTAG00000004915	28.0272	28.0352	27.9207	27.3609	27.8372	27.8994	27.5106	27.5098	27.9965	28.5108	28.429	28.74	28.6616	28.1105	28.5087	28.642	28.1081	28.6678	27.7857	27.754	28.2351	0	27.9411	28.2577	28.6493	28.6386	28.4518	28.5583	28.7252	27.9321	26.1941
P02638	ENSBTAG00000004777	0	0	0	0	0	0	0	0	0	0	0	0	0	0	0	0	0	24.0925	0	0	0	0	0	0	0	0	0	0	0	0	31.1849
P02639	ENSBTAG00000005163	26.8517	27.2817	0	26.2509	26.8392	26.385	0	0	26.641	27.71	0	0	0	0	26.9679	26.7595	26.546	27.4879	0	0	0	0	26.4895	0	0	0	0	0	0	0	0
P02690	ENSBTAG00000000071	27.2672	0	0	0	0	0	0	0	0	0	0	0	0	0	0	0	0	28.9416	0	0	0	0	0	0	0	0	0	0	0	0	0
P02721	ENSBTAG00000000605	28.8351	29.0149	28.8792	29.2086	29.4621	28.6314	28.622	28.8431	29.4375	28.5541	28.7212	28.0912	28.4283	29.1799	28.1277	28.8577	28.6914	28.4598	28.9523	29.4176	28.7942	29.0775	29.1987	0	28.7893	0	0	28.6688	28.4901	28.2881	25.6044
P02722	ENSBTAG00000013208	32.4753	32.3993	32.6139	32.6408	32.7165	32.4778	32.5075	32.3996	31.7608	32.736	32.201	31.571	31.854	32.683	32.7465	32.3182	32.1147	31.9623	32.3442	32.1312	31.2211	31.4549	32.3478	31.8583	31.8619	32.018	31.3466	32.8178	32.1331	32.3447	0
P04038	ENSBTAG00000014130	29.1565	0	29.1328	28.9453	28.821	28.5548	28.387	28.9315	28.8509	28.6131	0	0	0	29.0609	28.2145	28.6138	28.7848	27.9431	28.2249	28.7643	27.9696	0	28.6285	0	0	0	0	0	0	0	0
P04258	ENSBTAG00000021466	0	0	0	0	0	0	0	0	0	0	0	0	0	0	0	0	0	0	0	0	0	0	0	0	0	0	0	25.5382	0	0	25.8658
P04272	ENSBTAG00000009615	29.6197	29.3937	27.4587	27.9118	28.5472	27.4859	28.7854	26.6676	30.0571	27.9514	28.8192	28.5009	27.5715	28.4388	27.7847	28.0636	29.0036	30.8911	28.4219	29.2419	28.0355	27.5511	27.6947	28.2883	28.8318	27.9576	26.8126	0	0	28.3614	28.7319
P04394	ENSBTAG00000004871	27.7169	27.8224	27.7011	27.9951	28.3518	27.8351	27.5321	27.6733	27.5388	27.2683	27.7099	27.4398	27.3603	27.8744	27.4944	27.8236	27.2726	27.3121	27.5345	28.2577	27.3307	27.9717	27.734	27.6079	27.7905	27.2845	27.0124	28.5825	26.8234	27.459	27.7609
P05630	ENSBTAG00000000550	28.7895	28.6171	28.8925	29.1539	29.4029	28.8479	28.4027	28.8893	29.1276	28.6567	28.639	28.7764	28.6363	29.6085	28.8213	28.8749	28.5044	28.9384	28.7929	29.4339	29.1463	0	28.9041	29.2276	29.0808	28.7546	28.4594	28.8549	28.5179	28.1964	0
P05631	ENSBTAG00000013930	29.3968	29.6401	29.8094	29.4165	29.8082	29.5886	29.1494	29.6865	29.4046	29.4501	29.3848	29.4006	29.2233	30.0303	29.48	29.4309	29.3762	29.3462	29.5045	29.7869	29.0031	28.6529	29.6121	29.4372	29.3111	29.3362	29.1009	29.8483	29.1694	29.4202	0
P07033	ENSBTAG00000006852	28.0283	28.6906	29.0183	27.9155	28.7673	28.7651	28.6833	28.3896	28.7434	28.8088	28.8872	28.5811	28.7414	28.6571	28.7621	28.8185	28.6111	28.7501	28.5625	28.4722	28.5548	28.776	28.9039	28.637	29.2542	28.9058	28.8923	28.5489	29.1935	28.4318	0
P07107	ENSBTAG00000009517	29.4824	29.5147	29.7524	28.6457	29.1795	29.0634	28.2755	28.9123	29.7442	29.163	30.1168	29.2827	29.5121	29.4982	29.5064	30.0072	29.2476	29.7888	29.4371	29.2798	29.7543	29.9747	29.4725	0	29.7616	28.9201	29.2096	28.345	29.5146	28.5992	0
P07470	ENSBTAG00000014878	0	0	0	0	28.0032	0	0	0	0	27.9834	0	0	0	0	28.0668	27.407	0	0	0	27.6317	0	0	27.8296	27.1935	27.1801	26.9115	26.8437	27.9051	0	0	32.6772
P07471	ENSBTAG00000019521	30.7486	30.2633	30.1642	30.2551	30.505	30.4286	30.1722	30.2539	29.6293	30.1425	30.1583	29.4045	29.4694	30.2967	29.6831	30.1708	30.038	29.3837	29.7846	29.8798	29.4397	29.7591	29.938	29.6193	30.1477	29.7867	29.4815	30.2129	29.5482	30.0786	0
P07552	ENSBTAG00000008692	0	0	0	0	0	0	0	0	0	0	0	0	0	0	0	0	0	0	0	0	0	0	0	0	0	0	0	0	0	25.473	25.4918
P08166	ENSBTAG00000017605	0	28.2591	27.8558	0	0	28.0032	0	28.283	0	0	0	0	0	0	27.3288	28.3527	0	29.0293	28.6221	0	27.5871	0	0	0	0	0	0	0	0	0	0
P09867	ENSBTAG00000001553	0	0	0	0	0	0	0	0	25.1758	24.3246	0	0	24.6538	24.944	0	0	0	24.7426	0	0	0	0	24.673	0	0	0	0	0	0	0	0
P0C591	ENSBTAG00000002924	24.743	0	24.9764	0	0	25.4087	0	24.9356	0	24.6603	0	0	0	24.8713	0	25.0118	24.6106	0	0	0	0	0	0	0	0	0	0	0	0	0	0
P10096	ENSBTAG00000014731	37.3033	37.0371	37.3366	36.7617	36.7966	36.951	37.275	36.5763	36.7114	37.4601	37.2847	37.2162	37.3618	36.9201	37.233	37.5442	36.8829	37.3567	37.0159	36.6082	37.1428	37.2935	36.8696	36.9566	36.3402	36.6763	36.4937	35.9308	36.5918	36.0622	36.7206
P10103	ENSBTAG00000018103	0	0	26.1461	25.5769	26.1606	0	0	0	26.0466	0	0	26.2515	26.5585	26.3202	0	26.4148	25.9589	26.434	26.2279	26.3043	26.7256	27.3813	25.9816	0	0	0	0	0	0	0	0
P10462	ENSBTAG00000037651	0	0	0	0	0	0	0	0	0	0	0	0	0	0	0	0	0	0	0	0	0	0	0	0	0	0	0	0	0	24.8171	0
P10522	ENSBTAG00000033835	28.669	0	0	0	0	0	0	0	0	26.2848	0	0	0	0	0	0	27.8937	29.7128	0	0	0	0	0	0	0	0	0	0	0	0	0
P10575	ENSBTAG00000038186	24.9223	0	0	0	0	0	0	0	0	0	0	0	0	0	0	0	0	0	0	0	0	0	0	0	0	0	0	0	0	0	0
P10790	ENSBTAG00000016819	26.9681	26.8935	27.1	26.4764	27.1524	26.7927	26.5233	0	27.5269	27.2186	27.5832	27.2795	26.918	26.7643	27.1147	27.4602	27.2383	26.7178	27.0117	27.2388	27.0851	26.7317	26.7511	0	27.0659	0	0	0	27.0713	0	0
P11017	ENSBTAG00000006495	0	0	0	25.0877	24.938	0	24.8969	0	0	0	0	0	0	0	0	0	0	25.2303	0	25.6404	0	0	0	0	0	0	0	0	0	0	0
P11024	ENSBTAG00000011885	29.9187	30.1489	29.8768	30.1513	30.2676	30.0414	29.9788	29.8468	29.8093	29.8568	29.5242	29.1613	29.0903	30.0632	29.6288	29.9289	29.6054	29.1405	29.5466	29.6917	28.7268	29.0153	29.537	27.7236	28.3294	28.0448	25.828	29.5199	27.6494	28.9803	28.9029
P11116	ENSBTAG00000015089	30.0656	29.7309	29.2404	30.9747	30.1682	30.1801	32.2924	30.0115	29.3405	30.7283	29.8275	31.0001	29.8287	29.8941	30.7016	29.7363	30.3074	30.4194	30.69	30.6385	29.8963	30.9029	30.0441	30.8934	29.748	30.1213	29.5258	30.9714	30.2519	30.7351	0
P11966	ENSBTAG00000021724	29.9955	29.965	29.9184	30.1727	30.2637	30.0219	30.2106	30.2085	30.0663	30.4445	29.875	29.8546	29.7242	30.3442	29.8581	29.9519	29.9151	29.6841	30.0219	30.2702	29.507	30.2367	29.9881	29.902	29.8265	29.3586	29.1549	30.1137	29.3138	29.6486	31.9046
P12234	ENSBTAG00000012890	29.7851	29.6172	29.8249	29.5768	29.7001	29.8724	29.1767	29.9058	29.4681	29.745	29.4145	29.3737	29.1291	30.1857	29.8214	29.8294	29.4745	29.1394	28.9945	29.2902	29.1288	30.0547	29.635	28.1331	29.0303	29.459	28.5633	30.0375	29.5408	29.6693	0
P12344	ENSBTAG00000007172	31.8036	31.53	31.9177	31.8698	31.9881	31.586	31.34	31.5663	31.196	31.2976	31.4584	30.7959	30.9745	31.8016	31.476	31.7512	30.9833	31.243	31.5069	31.555	31.5463	32.3676	31.7687	31.6024	31.0495	30.9054	30.1935	30.8706	30.4358	30.7774	0
P12763	ENSBTAG00000000522	25.5073	0	25.9506	0	0	0	0	0	27.0129	0	0	0	0	0	0	25.22	0	25.447	0	25.4252	0	0	0	0	0	0	0	0	0	25.6044	0
P13135	ENSBTAG00000014872	0	25.4863	0	25.6218	25.6101	25.5817	25.5828	0	24.8652	26.0765	25.0835	0	25.329	25.1717	25.3933	26.1981	0	25.6057	25.604	25.4577	0	0	25.4765	0	0	0	0	0	0	0	30.0373
P13214	ENSBTAG00000001105	26.3187	26.4293	0	0	26.565	0	26.8954	26.7756	26.8671	26.9171	26.975	26.3405	26.6755	27.4855	0	26.4927	26.6486	26.6558	0	26.671	26.5818	0	26.3748	0	0	0	0	27.1453	0	26.5083	37.0274
P13271	ENSBTAG00000009479	27.4716	27.3976	27.506	27.7098	27.5571	28.0017	27.6142	27.6321	27.1082	27.7157	27.7516	26.7235	27.3272	27.8559	27.6344	27.6077	27.4135	27.6742	27.5074	27.5742	27.0936	27.9242	27.7386	0	26.9339	0	0	27.6736	0	0	0
P13272	ENSBTAG00000046786	29.804	29.3605	29.6303	29.6318	29.8262	29.642	29.4529	29.6998	29.3983	29.4346	29.5046	29.0263	28.8937	29.7838	29.1439	29.4026	29.0234	29.0958	29.1736	29.3754	29.0699	29.6968	29.5738	29.2471	29.8235	29.1401	29.1061	29.7327	0	28.9221	0
P13605	ENSBTAG00000014912	0	0	0	0	0	0	0	0	27.7205	0	0	0	0	0	0	0	0	0	0	0	0	0	0	0	0	0	0	0	0	0	26.4728
P13620	ENSBTAG00000021227	29.776	29.6385	29.8148	29.9813	30.4208	29.8661	29.8242	29.4762	29.7903	29.7139	29.7236	29.4964	29.4015	30.1951	29.3668	29.7445	29.5105	29.5181	29.818	30.192	29.5199	29.8456	29.6449	29.2865	29.6921	29.0113	27.9851	29.6232	28.9592	29.3643	0
P13696	ENSBTAG00000018115	31.3899	30.923	31.4566	30.8105	31.4929	30.9518	31.226	30.205	31.4921	32.1862	31.8651	31.5663	31.9931	31.5182	31.5277	31.838	30.9449	31.6337	31.6201	31.2439	31.6642	31.6862	31.2062	31.8448	31.5896	31.7014	31.8846	31.602	31.3176	30.7584	0
P15246	ENSBTAG00000010204	29.5548	29.2218	29.8137	29.38	29.8885	29.4945	30.1031	29.3072	29.772	30.0663	29.7535	29.8164	29.6776	29.7731	29.5989	29.66	29.8361	30.0356	29.7712	29.6223	29.62	30.0052	29.336	29.7499	30.0176	29.2945	29.8017	28.8331	29.6396	28.9971	0
P15690	ENSBTAG00000021976	29.1123	29.355	29.5387	29.6237	29.9237	29.4176	29.2872	29.554	29.1479	29.5913	28.9565	28.9425	28.8472	29.6444	28.6327	29.4603	29.031	28.8278	29.0226	29.6859	28.7998	28.9866	29.3301	28.8193	28.4734	27.6968	26.4033	29.3132	0	28.5999	0
P17694	ENSBTAG00000002203	27.4513	26.9292	27.1768	27.0266	27.6453	26.8797	26.4584	26.9711	26.3919	27.439	27.0983	26.902	27.1233	27.7144	26.9286	27.1522	27.017	26.9228	26.8903	26.6148	26.4397	0	27.1707	0	0	0	27.1189	27.2824	0	27.1437	25.7787
P17697	ENSBTAG00000005574	0	0	0	0	0	0	0	0	0	0	0	0	0	0	0	0	0	23.3147	0	0	0	0	0	0	0	0	0	0	0	0	27.459
P18203	ENSBTAG00000008303	27.896	28.1258	28.1574	27.8644	28.1114	27.686	28.3807	27.6458	28.0173	28.3921	28.2356	28.4904	28.5721	28.2403	28.926	29.1128	27.8005	28.7058	28.4666	28.554	28.6411	29.7595	28.43	28.6235	28.9663	29.024	0	28.7234	28.6954	28.7319	34.2309
P19120	ENSBTAG00000013162	32.5146	32.0907	31.912	31.9008	32.1294	32.0428	32.123	31.9586	32.3398	31.9014	32.4817	32.0388	32.0548	32.0474	32.1489	32.0162	32.4434	32.0245	32.1855	32.2319	32.2935	32.8793	32.2812	32.2299	32.327	32.112	32.1029	31.972	31.9071	31.7966	28.9748
P19427	ENSBTAG00000021211	0	0	0	0	0	0	28.9811	0	0	0	0	26.5727	0	0	0	0	26.6788	0	0	0	0	0	0	0	0	0	0	0	0	0	0
P19483	ENSBTAG00000002507	33.3586	33.0037	33.263	33.1712	33.4923	33.116	32.8582	33.1168	33.0714	32.9756	32.8495	32.8095	32.6306	33.5478	32.815	33.1523	32.9331	32.8492	32.8045	33.2745	32.7759	32.4272	32.933	33.0204	32.8697	32.6994	32.3362	33.0912	32.5534	32.7782	0
P19858	ENSBTAG00000008683	35.7413	35.6399	35.7147	35.4028	35.3407	35.5396	35.7955	35.2974	35.1041	36.168	35.7848	35.7762	35.9693	35.5064	36.1023	35.9374	35.3944	35.7423	35.7166	34.8903	35.6264	35.6915	35.4504	35.1874	34.876	35.6485	35.2984	35.1523	35.4859	34.7591	28.4538
P20000	ENSBTAG00000008743	28.4809	28.5561	28.8191	28.3358	28.5401	28.5522	28.7056	28.0492	29.0876	28.1041	28.8866	28.191	28.0139	28.7633	28.4077	28.6003	27.97	28.3674	28.656	28.2036	29.3136	29.7266	28.4918	28.2132	27.193	27.2832	0	27.6176	0	28.0413	0
P20072	ENSBTAG00000020218	0	0	0	26.1277	0	0	25.9956	0	0	25.6168	0	0	0	0	26.0549	0	0	26.2185	0	0	0	0	0	0	0	0	0	0	0	0	0
P21793	ENSBTAG00000003505	29.222	28.4149	28.4239	28.2225	28.8101	28.1031	30.6641	28.644	30.3353	28.3138	28.7327	29.6191	28.3695	28.6845	27.9037	28.1157	29.9614	30.6748	28.8867	29.889	28.2841	29.2049	28.1676	28.7771	28.7464	28.532	0	27.4717	28.6576	28.6332	0
P22226	ENSBTAG00000013356	0	0	0	0	0	0	0	0	27.4211	0	0	0	0	0	0	0	0	0	0	0	0	0	0	0	0	0	0	0	0	0	0
P22292	ENSBTAG00000004910	28.7009	28.6507	28.9549	28.9978	29.0693	28.8389	28.6937	28.863	28.2825	28.9226	28.5898	28.3251	28.4091	29.373	28.6957	28.7128	28.7066	28.0959	28.3112	28.2752	27.918	26.8895	28.912	26.6675	28.092	28.2218	27.2006	29.05	28.0124	28.5914	0
P22439	ENSBTAG00000018261	27.1022	27.7131	27.3813	27.3678	27.7548	26.7158	27.4593	27.3814	27.262	27.4782	26.9958	27.4711	27.2779	27.992	26.983	27.0532	27.3172	26.8628	27.1105	27.7517	27.2286	0	27.4877	27.5733	0	0	0	0	0	0	0
P23004	ENSBTAG00000021651	31.6306	31.1506	31.3553	31.4594	31.7923	31.5698	31.358	31.4368	31.287	31.2807	31.1889	30.8614	30.756	31.652	30.8813	31.3811	31.0677	30.9466	30.9541	31.2983	30.8742	31.0159	31.3006	31.0858	31.2363	31.021	30.8249	31.45	30.5594	31.1189	30.7903
P23709	ENSBTAG00000018483	28.5001	28.0888	28.4826	28.5362	28.6571	28.4772	28.3835	28.4978	28.2264	28.7941	27.9994	27.9799	27.7133	28.651	28.0186	28.3357	28.315	27.7938	27.8059	28.4442	27.5836	27.218	28.4013	27.3826	27.5507	26.7992	0	28.2628	0	26.3424	29.1307
P23934	ENSBTAG00000009914	27.7786	27.6203	27.8994	28.2907	28.3349	27.9562	27.5407	28.1245	27.682	27.9874	28.3624	27.2753	27.6166	28.2226	27.4306	27.7593	27.5511	27.5982	27.5627	27.9694	27.6129	28.0353	27.8286	0	28.0033	0	0	0	0	0	0
P23935	ENSBTAG00000009334	27.2432	26.3918	27.9718	27.122	27.8489	27.2095	27.5633	26.8548	26.8416	27.4117	27.5839	27.2258	27.1125	27.5089	26.8203	27.0278	0	26.925	26.9871	27.6432	26.8109	0	26.4822	26.8293	27.6115	0	0	27.0272	0	0	0
P25708	ENSBTAG00000021776	27.6862	27.8744	27.9587	28.1717	28.3919	27.884	27.7998	27.9012	27.4241	28.1249	27.6521	27.2931	27.4876	28.4889	27.4371	27.649	27.3657	27.2906	27.6773	28.2157	27.3136	0	27.8975	27.0593	0	27.3261	0	27.9543	0	27.5145	0
P26779	ENSBTAG00000021499	0	0	0	0	0	0	0	0	0	0	0	0	0	0	0	0	0	0	0	0	0	0	23.9925	0	0	0	0	0	0	0	0
P26884	ENSBTAG00000002610	26.2567	0	26.9626	0	26.3219	25.6461	25.5596	0	0	26.2467	26.2407	0	26.1532	0	0	27.2852	0	25.9885	0	0	0	0	26.7046	0	0	0	0	0	0	0	27.6364
P27214	ENSBTAG00000020940	0	0	26.4084	26.1729	25.9137	0	26.0506	0	0	25.8881	0	0	25.9838	26.414	25.8646	0	26.2044	26.3129	25.4453	25.6464	0	0	0	0	0	0	0	0	0	0	0
P28801	ENSBTAG00000003548	30.4362	30.2988	30.2599	29.9893	30.2507	30.1308	30.4295	29.1389	30.1142	30.875	30.3764	30.685	30.843	30.2119	30.7169	30.8162	30.2473	30.9167	30.2205	30.3298	30.4385	31.3371	30.1169	30.3995	30.2404	30.6361	30.3336	29.9506	30.3875	29.5761	0
P31800	ENSBTAG00000019096	29.7093	28.9406	29.382	29.6796	30.104	29.6357	30.1195	29.6253	29.4605	29.8381	29.2536	29.1096	29.3458	29.9107	29.4286	29.5782	29.4181	29.1761	29.5388	29.9366	28.8383	29.0105	29.4624	29.7599	28.7022	28.54	28.7397	29.5954	27.9168	28.9936	0
P32007	ENSBTAG00000047418	28.6244	27.5228	0	27.8881	27.9009	0	0	0	0	27.4479	27.2939	0	0	27.9325	28.0742	27.7385	0	27.4377	0	0	0	0	27.9897	0	0	26.2805	0	26.957	0	27.1608	0
P33097	ENSBTAG00000011960	30.6943	30.6753	30.7359	30.2051	30.6134	30.4927	30.1397	30.086	30.2644	30.499	30.7604	30.1825	30.2797	30.8688	30.4815	30.7532	30.3897	30.8173	30.4074	30.4666	30.7368	31.381	30.57	30.586	30.2568	30.093	29.918	30.3745	30.1799	28.9748	34.6659
P33672	ENSBTAG00000003830	0	25.8413	0	25.8864	25.7475	26.1771	0	0	0	26.1367	25.685	0	0	0	25.8089	0	0	25.61	26.1024	0	0	0	0	0	0	0	0	0	0	0	26.654
P34942	ENSBTAG00000003279	0	27.582	28.1771	28.1519	28.0774	28.1751	27.8696	27.9726	27.457	27.7987	28.1463	27.3262	27.3586	28.2076	27.8472	27.6549	28.0829	27.71	27.4713	28.0721	0	27.657	27.972	27.365	0	27.5757	0	28.3708	0	0	0
P34955	ENSBTAG00000018843	0	0	0	0	0	0	0	0	28.4311	0	0	0	0	0	0	0	0	29.2519	0	26.7434	0	0	0	0	0	0	0	0	28.2879	0	31.2839
P35705	ENSBTAG00000008731	28.1547	27.7844	27.8703	27.9072	28.4368	27.9557	27.9373	27.5383	28.1469	27.9808	28.0193	27.6237	27.5884	27.9942	27.7364	28.1695	27.2579	27.5885	27.5817	28.2076	27.9193	27.9218	27.526	27.6956	0	0	0	0	27.1703	0	28.6426
P38447	ENSBTAG00000012484	0	0	0	0	0	0	0	23.5492	0	0	0	0	0	0	0	0	0	0	0	0	0	0	0	0	0	0	0	0	0	0	0
P38657	ENSBTAG00000017196	27.0896	26.5641	26.4954	26.8812	26.9872	0	26.7708	0	27.2672	26.3388	26.5609	25.82	26.0799	26.4583	26.2815	26.2225	26.852	26.6998	27.0154	27.0471	26.99	0	27.2778	0	26.9111	26.2602	0	26.5085	0	0	0
P41361	ENSBTAG00000004362	0	0	0	0	0	0	0	0	29.1735	0	0	0	0	0	0	0	0	28.2369	0	0	0	0	0	0	0	0	0	0	0	0	29.1255
P41976	ENSBTAG00000006523	0	28.0845	27.8963	28.1794	28.8707	28.1601	28.2214	27.5174	28.3147	28.2999	28.4755	28.0933	27.7774	28.1317	27.8788	28.0499	27.3863	27.658	28.0877	28.3995	28.0081	0	28.1148	29.0509	0	0	0	27.5199	0	27.5398	27.4751
P42028	ENSBTAG00000012072	27.1563	0	27.2096	0	27.3674	27.3302	27.5937	0	26.7095	27.2836	0	26.5902	26.9374	0	26.4015	0	0	26.8503	26.7667	27.6108	26.3655	0	26.8298	0	0	0	0	0	0	0	0
P42029	ENSBTAG00000004295	27.9263	28.1476	28.0673	28.3843	28.6168	28.361	28.3559	28.0786	27.9841	28.3549	28.338	27.8121	27.9088	28.3386	27.3401	28.1442	27.7176	27.5842	27.7431	28.189	27.4345	27.0593	27.9004	28.1858	28.6023	27.7895	27.4921	28.5753	27.2856	27.7609	29.5761
P42899	ENSBTAG00000001777	0	0	0	26.4319	26.4661	0	26.1317	0	26.0893	0	0	0	0	0	0	0	0	0	0	0	0	0	25.641	0	0	0	0	0	0	0	28.5853
P45879	ENSBTAG00000013113	31.2396	31.2756	31.4881	31.6055	31.7656	31.3483	31.61	31.1965	31.3533	31.599	31.2849	31.3061	31.0505	31.5877	31.4	31.0461	31.1425	30.9024	31.1796	31.4147	31.0714	31.6783	31.2182	31.4713	31.6292	31.3944	31.2665	31.6414	31.2526	31.3667	28.9803
P48616	ENSBTAG00000018463	29.9252	30.1343	28.8095	28.0525	29.3407	28.4189	29.0061	28.5098	30.9377	28.606	29.0752	29.0438	28.4872	28.4417	28.657	28.4684	29.6238	31.8014	28.5851	29.9134	28.5165	28.9598	28.4307	26.7801	29.9061	0	0	0	0	0	0
P48644	ENSBTAG00000008103	27.0046	28.8319	27.6794	27.3267	27.4205	27.2716	27.1383	27.7039	27.5466	27.5231	28.0558	27.0541	0	27.8388	28.1328	27.8471	27.561	28.217	27.4569	27.8661	28.0031	27.7734	28.5224	27.6893	27.0826	26.4974	0	26.4246	27.7819	0	0
P48818	ENSBTAG00000003072	29.2494	28.9555	29.0959	29.2138	29.4078	29.1935	28.9371	29.2508	29.219	29.0403	29.1775	28.6996	28.4193	29.2398	29.0387	29.1457	28.9408	29.1157	28.8672	29.2388	28.7381	28.6157	29.1114	28.8176	28.908	28.7007	28.23	28.9555	28.4556	28.6944	0
P49410	ENSBTAG00000019216	26.2862	26.3805	26.4134	26.2649	27.0637	26.5908	26.5024	26.0625	26.4115	26.1687	26.6192	25.8951	0	26.6555	26.9577	26.5574	0	25.9815	0	26.0135	26.5672	27.0238	26.7208	0	0	0	0	0	0	0	0
P52193	ENSBTAG00000015114	0	0	0	26.4819	0	26.7305	26.2886	0	26.6559	26.5985	26.7361	0	0	26.3823	26.8768	26.619	25.7753	26.3136	26.5461	26.3366	27.0729	26.1361	0	0	0	0	0	0	0	0	0
P52505	ENSBTAG00000006391	0	0	0	0	0	0	0	0	0	0	0	0	0	0	0	0	0	0	0	0	25.4682	0	0	0	0	0	0	0	0	0	0
P52556	ENSBTAG00000010508	0	27.3121	27.1391	0	27.435	26.8025	26.7566	26.3851	27.1498	27.1692	27.618	0	27.4656	27.2685	27.078	27.0936	27.0285	27.8689	26.8283	26.9663	26.7922	27.5542	27.6585	0	0	0	0	0	0	0	27.8899
P53712	ENSBTAG00000015910	0	0	0	0	0	0	0	0	0	0	0	0	0	0	0	0	0	24.313	0	0	0	0	0	0	0	0	0	0	0	0	27.8061
P54149	ENSBTAG00000021632	29.5276	29.5859	29.6215	29.2805	29.4746	29.4002	29.6038	28.8336	29.1778	30.221	29.7431	30.0863	29.651	29.4698	29.9697	29.9666	29.2182	29.8258	29.6519	29.1176	29.8086	30.2044	29.5919	29.7313	29.6078	30.173	29.2505	29.2443	29.911	28.3094	32.7735
P55052	ENSBTAG00000047330	0	0	0	0	0	0	0	0	0	0	0	0	0	0	0	0	0	0	0	0	26.6178	0	0	0	0	0	0	0	0	0	0
P55906	ENSBTAG00000009513	0	0	0	0	0	0	28.2371	0	0	0	0	0	0	0	0	0	26.2387	27.9545	0	25.8458	0	0	0	0	0	0	0	0	0	0	0
P55918	ENSBTAG00000006187	0	0	0	0	0	24.052	0	0	0	0	0	0	0	0	0	0	0	0	0	0	0	0	0	0	0	0	0	0	0	0	26.7482
P60712	ENSBTAG00000026199	0	0	0	0	0	0	24.9865	0	0	0	0	0	0	0	0	0	0	0	0	0	0	0	0	0	0	0	0	0	0	0	0
P60902	ENSBTAG00000015147	28.445	28.1321	0	0	27.0331	0	27.2701	0	27.606	0	0	0	0	0	0	0	27.7221	28.935	26.8126	28.0878	0	0	0	0	0	0	0	0	0	0	0
P61223	ENSBTAG00000008967	0	0	0	0	0	0	0	0	0	0	0	0	25.1929	0	0	0	26.1673	0	0	26.1801	0	0	0	0	0	0	0	0	0	0	0
P61283	ENSBTAG00000031875	26.9554	27.1096	27.1595	27.8333	27.5015	27.5514	28.3904	27.3476	26.8812	27.581	27.1255	27.9704	27.7575	0	27.5405	27.4697	0	27.1568	27.5984	26.9811	26.7985	0	27.3415	0	26.7938	0	0	0	27.042	0	0
P61356	ENSBTAG00000017441	0	0	0	0	0	0	24.2829	0	0	0	0	0	0	0	0	0	0	0	0	0	0	0	0	0	0	0	0	0	0	0	0
P61585	ENSBTAG00000004279	0	0	0	0	26.0423	0	0	0	0	0	0	0	0	0	0	0	0	0	0	0	0	0	0	0	0	0	0	0	0	0	0
P61603	ENSBTAG00000012589	26.6139	26.7703	26.569	26.9148	26.7269	26.5576	26.5839	0	26.7738	26.7695	26.8993	26.9422	26.6521	27.2947	26.6078	0	26.372	26.6818	26.4396	27.1736	27.2738	0	26.4841	26.7696	27.2032	0	0	0	0	0	0
P62157	ENSBTAG00000001575	30.59	30.9917	30.9719	30.973	31.1475	31.0574	30.9836	30.8181	30.4635	31.24	30.8279	31.1379	30.838	30.5113	31.1725	30.8953	30.6485	30.6262	30.9144	30.7743	30.7676	28.5238	30.6368	30.9112	30.4409	30.6756	30.7352	30.5608	30.6479	30.7679	0
P62894	ENSBTAG00000023823	30.2782	30.1598	30.5647	30.2265	30.8315	30.0121	30.1115	30.0022	30.2296	30.5759	30.1252	30.1099	30.1488	30.8273	30.2501	30.5052	29.4854	29.7401	29.8588	30.0402	29.6443	30.1271	30.3613	30.2196	30.1448	29.7698	29.3415	29.9997	29.9753	29.8559	30.3548
P62958	ENSBTAG00000010959	27.9642	27.7685	27.9751	27.2713	27.7404	27.5646	27.014	26.7371	27.4838	28.1103	28.1526	28.1595	28.3055	28.5325	27.8348	28.5794	27.5871	28.2132	28.0156	27.4871	28.4986	29.6209	28.1577	27.6808	28.1945	27.7182	0	27.643	27.746	27.1165	0
P63243	ENSBTAG00000019648	26.284	26.4403	0	26.2751	25.8695	26.168	25.6499	0	0	0	25.6313	25.7718	25.4705	25.5263	26.0305	0	25.6122	25.3016	25.2042	25.537	26.1612	0	25.6851	0	0	0	0	0	0	0	32.3984
P63258	ENSBTAG00000006189	30.1305	29.7978	29.5009	29.2398	29.8238	29.319	29.622	29.7918	30.8772	29.1848	29.4852	29.4065	28.9011	29.4862	29.4218	29.0897	30.1157	30.6307	29.2854	30.0847	29.4079	0	29.2413	29.4186	29.593	28.5541	29.4019	29.6571	28.8217	29.5603	0
P63315	ENSBTAG00000045757	33.3884	33.2921	33.4405	33.2338	33.6127	33.2439	33.2056	33.4512	33.333	33.3424	32.9581	32.9204	32.4376	33.4643	33.2795	32.2593	33.2259	33.2724	33.3766	34.1712	33.2318	31.6945	33.4617	33.602	33.0192	32.7411	32.9185	33.5293	32.3587	33.454	0
P68002	ENSBTAG00000012975	30.0091	30.4158	30.261	30.2186	30.5746	30.3092	30.2442	30.4537	30.4965	30.276	30.2355	30.1992	29.8902	30.4677	30.1047	30.0627	30.0565	29.7982	30.0213	30.1085	30.0213	30.3051	30.0784	29.888	30.314	30.08	29.5575	30.2356	29.8062	29.8881	31.8021
P68102	ENSBTAG00000016311	0	0	27.5333	0	0	0	0	0	0	0	0	0	0	0	0	0	0	0	0	27.339	0	0	0	0	0	0	0	0	0	0	0
P68138	ENSBTAG00000046332	40.2466	40.3528	40.5256	40.3597	40.3294	40.6064	40.4177	40.7872	40.2793	40.289	40.3579	40.4691	40.4311	40.424	40.4118	40.2607	40.4879	40.5454	40.5318	40.5482	40.5971	39.9938	40.4345	40.3751	40.1598	40.2081	40.2817	40.2942	40.1636	40.3483	36.9852
P68252	ENSBTAG00000004077	31.41	30.9983	30.9297	30.9148	31.0469	31.1797	31.1458	30.8919	31.1342	31.1435	31.1435	30.9146	31.2948	31.1728	31.0405	31.1934	30.97	31.072	30.9255	30.9966	30.9178	30.4297	31.0858	30.6933	30.8092	30.9053	30.9931	30.8748	30.491	30.8299	0
P68509	ENSBTAG00000031134	0	0	0	0	0	0	0	24.0239	0	0	0	0	0	0	0	0	0	0	0	0	0	0	0	0	0	0	0	0	0	0	0
P79132	ENSBTAG00000017869	0	0	0	0	26.5551	0	0	0	0	0	0	0	0	0	0	0	0	26.831	26.3407	0	0	0	0	0	0	0	0	0	0	0	0
P79134	ENSBTAG00000014809	31.0449	31.0556	30.9511	30.9497	30.7759	30.9356	30.9375	30.6664	31.0047	30.7264	31.2048	30.9869	30.9999	30.7292	31.0044	30.9596	31.2331	31.03	31.1407	30.7537	31.2718	30.8225	30.7038	30.8785	30.8857	31.1685	31.1631	30.8583	30.9761	31.1002	0
P80177	ENSBTAG00000007375	0	0	26.4521	0	26.6003	26.4383	27.2622	26.0709	0	0	0	0	0	0	0	26.8413	0	27.2423	0	26.964	27.014	27.7284	26.4949	27.7948	0	0	0	0	0	0	28.1612
P81287	ENSBTAG00000021746	0	0	0	0	0	0	0	0	0	0	0	0	0	0	0	0	0	26.6269	0	0	0	0	0	0	0	0	0	0	0	0	0
P81623	ENSBTAG00000006665	0	0	0	0	0	0	0	0	25.2693	0	0	0	0	0	0	0	0	0	0	0	0	0	0	0	0	0	0	0	0	0	0
P81644	ENSBTAG00000009212	0	0	0	0	0	0	0	0	27.4436	0	0	0	0	0	0	0	0	29.3067	0	0	0	0	0	0	0	0	0	0	0	0	0
P81947	ENSBTAG00000012244	0	0	0	0	0	0	0	0	26.6732	0	0	0	0	0	26.4729	0	0	27.6854	0	0	0	0	0	0	0	0	0	0	0	0	28.568
P82908	ENSBTAG00000011045	0	26.4023	25.9827	25.8548	26.3089	25.9141	25.7618	26.4076	0	26.078	25.9965	0	0	26.2306	25.8753	26.1452	0	25.7474	25.7099	26.5691	0	0	26.4325	0	0	0	0	25.8251	0	0	0
P85100	ENSBTAG00000008394	32.85	31.0586	30.5456	33.1192	33.4283	31.0075	32.1529	30.9758	31.7836	32.1138	30.9947	30.9345	30.2138	30.3106	30.7833	32.1385	30.4483	28.7137	32.1057	32.1603	27.7589	29.0928	29.7786	31.6375	29.7885	26.831	28.3615	28.6055	27.0714	31.6943	0
P98133	ENSBTAG00000002278	0	0	0	0	0	0	28.5989	0	28.4259	0	0	29.1198	0	0	0	0	0	28.5955	0	28.1808	0	0	0	0	0	0	0	0	0	0	0
Q00361	ENSBTAG00000017496	28.1969	28.5084	28.81	0	28.6749	28.3755	28.3199	28.396	28.5248	28.4388	28.3841	0	28.0254	28.9664	27.8667	28.4411	28.1202	28.2695	27.9254	28.6446	28.2449	29.1889	28.3587	28.4047	0	28.0429	0	28.9256	0	0	0
Q01321	ENSBTAG00000011145	29.4523	29.3056	29.4201	29.1675	29.5827	29.1668	28.585	29.0628	29.3045	29.2047	28.8455	28.7351	28.7028	29.4352	28.7946	29.1469	29.1338	28.3777	28.812	28.9164	28.197	28.6993	29.0462	28.5857	28.5862	27.9517	28.5706	28.9162	28.6275	28.568	0
Q02366	ENSBTAG00000009509	27.6136	27.4968	27.1826	27.805	27.3223	27.4608	27.6384	27.369	26.8663	27.6715	26.9331	26.4334	0	26.9495	26.5252	27.1662	27.0321	0	26.8539	26.8294	0	26.9984	27.0089	0	26.8369	0	0	27.2574	0	26.9274	0
Q02367	ENSBTAG00000005907	0	0	26.3187	0	0	26.0901	0	0	0	0	0	0	0	25.9933	0	0	25.3834	0	0	0	0	0	0	0	0	0	0	0	0	0	0
Q02368	ENSBTAG00000012634	25.0292	0	25.5584	25.7158	25.6482	0	0	25.8546	0	0	0	0	0	0	25.1199	0	0	24.8542	0	0	0	0	0	0	0	0	0	0	0	0	32.9972
Q02369	ENSBTAG00000020405	27.4499	27.6604	27.8174	27.9101	28.0332	28.0512	27.5464	0	27.3511	27.7778	27.4775	27.2641	27.3868	28.1073	27.3194	0	0	27.4336	27.4	27.7361	0	26.3662	27.5183	27.2872	27.172	27.4342	27.0188	27.8256	0	0	0
Q02370	ENSBTAG00000015041	27.2032	0	0	26.9717	0	27.1961	26.9803	27.0789	27.0292	27.3041	27.1252	0	0	27.4362	26.7148	27.3369	0	26.5224	0	27.273	0	27.4467	27.0292	0	0	0	0	27.5159	0	0	27.2269
Q02372	ENSBTAG00000000091	0	0	26.54	26.5639	27.1097	26.6907	26.8383	26.7061	0	26.5622	0	0	0	0	0	0	0	26.142	0	26.2202	0	0	0	0	0	0	0	0	0	0	0
Q02373	ENSBTAG00000009534	27.8706	27.7365	28.1244	28.1483	28.3676	27.7156	27.9171	27.9364	27.8084	28.2947	27.6832	28.0021	27.2382	28.1766	27.5295	27.9979	27.484	27.0721	27.3523	28.1968	27.1079	0	27.7051	27.3017	27.9724	0	27.2548	28.0681	27.1201	27.3057	29.4424
Q02375	ENSBTAG00000003728	26.3903	26.1722	26.8953	0	26.5766	26.2471	26.1626	26.4689	26.3389	26.6129	26.3106	26.1406	26.2304	26.5642	25.8414	26.2745	26.4279	25.7231	25.8785	26.8001	26.1894	0	26.2847	0	26.7669	0	0	26.487	0	0	28.6944
Q02377	ENSBTAG00000006033	0	0	0	0	0	0	0	0	0	0	0	0	0	0	0	0	0	0	0	25.158	0	0	0	0	0	0	0	0	0	0	33.9481
Q02379	ENSBTAG00000010232	0	0	0	0	26.3992	0	0	0	0	0	0	0	0	0	25.32	0	0	0	26.2408	0	0	0	0	0	0	0	0	0	0	0	26.9274
Q02380	ENSBTAG00000002463	26.25	25.8969	0	26.6929	26.1777	26.2972	25.8368	0	25.9678	0	0	0	26.3137	0	0	26.5538	0	0	0	0	0	0	0	0	0	0	0	0	0	0	0
Q02827	ENSBTAG00000018188	26.9056	0	27.2519	27.105	27.2149	27.4243	26.7998	27.3653	0	27.0169	0	0	0	0	0	27.4602	0	0	27.1313	0	0	0	0	0	0	0	0	27.5393	0	0	0
Q04467	ENSBTAG00000014093	31.0878	30.8627	30.88	31.0558	31.4101	31.0426	30.7701	30.5617	30.7529	31.1072	30.8706	30.3997	30.4998	31.245	30.8887	31.016	30.6292	30.667	30.7824	31.1069	30.5285	30.2203	30.8049	30.7205	30.8877	30.3425	30.4589	31.0361	30.277	30.7846	0
Q05443	ENSBTAG00000001745	28.6571	28.0031	27.5429	27.9119	28.7477	27.5045	30.5145	27.9381	29.5092	28.037	28.2721	29.2739	27.9214	28.1554	27.6508	27.681	28.7372	30.5868	29.0282	29.4003	27.8247	28.7819	27.7105	28.353	28.7214	0	28.2109	28.5609	28.1472	28.5951	30.7256
Q05752	ENSBTAG00000052280	27.5534	27.4937	27.5889	27.9063	28.1167	27.9876	27.3015	27.8784	27.9144	27.8702	27.8646	27.4823	27.7681	28.1872	27.5174	27.5762	0	0	27.309	27.6434	0	27.8028	27.592	27.6725	0	0	0	27.8389	0	0	0
Q05B55	ENSBTAG00000003408	0	0	0	0	0	0	0	0	28.891	0	0	0	0	0	0	0	0	0	0	26.9946	0	0	0	0	27.8844	0	0	0	0	0	28.349
Q05JF3	ENSBTAG00000020223	34.8983	35.0606	34.9361	35.026	34.9824	35.1935	35.3611	35.0616	34.4895	35.187	34.8593	35.3717	34.9173	35.058	35.1796	34.8754	34.9961	34.8781	35.207	35.1177	35.125	34.2386	35.0435	34.687	34.6958	35.132	35.1864	35.1409	34.7884	35.2855	0
Q07536	ENSBTAG00000018469	0	0	0	26.246	26.1636	0	0	0	0	25.6517	0	0	0	25.4421	0	0	0	0	0	0	0	0	0	0	0	0	0	0	0	0	0
Q08DA2	ENSBTAG00000015743	0	0	0	0	0	0	0	0	0	0	0	25.0216	0	0	0	0	0	0	0	0	0	0	0	0	0	0	0	0	0	0	0
Q08DI7	ENSBTAG00000025136	30.8726	30.9797	31.0501	31.3976	30.7538	31.1796	31.5535	30.5064	30.7008	31.2166	30.9133	31.1601	31.187	30.4313	31.2791	31.0049	31.0381	30.7725	31.1575	30.5572	30.6554	30.6726	31.0735	31.0999	30.9882	30.902	31.0488	30.568	30.8974	31.0702	0
Q08DN5	ENSBTAG00000001932	28.3662	28.0909	28.3668	28.125	28.3105	28.3273	28.2252	27.9384	27.8566	28.3028	27.8723	27.6623	27.6508	28.1497	28.0013	28.3636	27.9348	27.7853	27.7481	27.7542	27.9622	27.484	27.8152	27.5046	28.2188	27.7787	0	28.107	27.7019	27.5292	0
Q08DP0	ENSBTAG00000019011	34.7729	34.4292	34.9152	34.3724	34.5486	34.436	34.6194	34.0427	33.985	35.0856	34.6916	34.6499	34.8017	34.5337	34.9291	34.8665	34.5617	34.597	34.6567	33.757	33.971	33.888	34.4759	33.5835	33.9155	34.6121	34.2019	34.0633	34.4787	33.8225	0
Q08E20	ENSBTAG00000003415	27.5481	27.1373	26.9006	27.1454	27.3311	26.9923	26.8905	27.1469	0	27.6594	27.5732	27.4367	27.4126	28.0263	27.187	27.8069	27.3569	27.7532	27.3755	26.8675	28.1147	28.3497	27.7371	27.7247	0	27.6007	0	0	0	0	27.2208
Q09430	ENSBTAG00000011150	0	25.8359	0	0	0	0	0	0	0	0	0	0	0	0	0	0	0	0	25.2124	0	0	0	0	0	0	0	0	0	0	0	0
Q0II43	ENSBTAG00000015731	0	0	0	0	0	0	0	0	0	0	0	0	0	0	0	0	25.5468	0	0	0	0	0	0	0	0	0	0	0	0	0	28.3809
Q0IIE1	ENSBTAG00000033008	34.1198	34.3453	34.3847	34.1996	34.2903	34.4055	34.2006	34.4417	33.9889	34.0095	34.1795	34.3894	34.2984	34.1951	34.1779	34.1762	34.2681	34.1901	34.2473	34.2389	34.2459	34.7333	34.2923	34.0715	34.2477	34.1599	34.0516	34.1212	34.1773	33.8594	0
Q0IIG5	ENSBTAG00000000286	34.2483	33.9534	33.9522	34.1584	33.8651	34.0998	34.0788	33.7933	33.5103	34.0307	34.2128	33.9608	34.1611	33.9401	34.1617	33.8016	33.4751	33.2324	33.8895	33.1881	33.4653	33.6304	33.6998	32.7146	32.945	33.6417	32.9861	32.8884	33.5849	33.2524	0
Q0IIH6	ENSBTAG00000033422	27.9436	28.315	28.1518	28.3732	28.3777	28.3997	28.4276	28.1387	27.4373	28.278	27.9366	28.1242	27.9854	28.1041	27.9742	27.7227	28.098	28.1988	28.3298	28.1172	28.0765	28.3026	27.8971	27.5017	27.8567	28.1996	27.757	28.19	27.8826	28.349	29.5026
Q0III9	ENSBTAG00000022244	37.0797	36.8575	37.0344	37.1692	36.721	37.157	37.4344	37.042	36.7989	37.1636	36.9028	37.1664	37.0252	36.8975	37.2026	36.9187	36.9479	36.7817	36.9229	36.5847	36.7236	36.774	36.7775	36.8011	36.4721	36.9384	36.9526	36.9173	36.809	36.9852	0
Q0IIJ2	ENSBTAG00000038439	0	0	26.6143	0	0	0	0	26.7502	0	0	0	0	27.0843	0	0	0	27.0617	0	0	0	26.6363	0	0	0	0	0	0	0	0	0	0
Q0IIK5	ENSBTAG00000009906	25.7959	0	25.6878	26.0472	25.3658	26.1618	26.1922	25.8853	26.406	25.403	26.2189	25.7515	26.0928	25.8837	26.2341	26.0581	25.2591	25.5918	25.7684	26.2556	0	26.0332	25.3053	0	0	0	0	0	0	0	0
Q0P571	ENSBTAG00000021218	36.8325	37.0648	36.7412	37.4373	37.0742	36.9313	37.3676	36.647	36.411	37.1899	36.6633	37.3815	36.7992	36.7437	37.5311	36.4742	36.8354	36.9663	37.4197	37.0821	36.7006	35.3438	37.0657	37.4404	36.884	36.8361	37.0379	37.2348	36.9719	37.4449	39.2486
Q0P5E6	ENSBTAG00000000512	0	25.3316	0	26.0226	25.5555	25.3418	0	25.613	0	24.8264	25.437	25.022	0	25.2348	0	0	25.2628	25.4731	25.1637	25.697	25.6744	26.1007	25.2571	0	0	0	0	0	0	0	0
Q0P5K3	ENSBTAG00000021767	0	0	26.1225	25.9158	0	0	26.7054	0	26.5265	26.5036	26.4644	26.5455	26.616	26.3254	26.3644	26.8009	26.3029	0	26.2539	25.7327	0	0	26.2517	0	0	27.0964	0	0	0	0	0
Q0QEV5	ENSBTAG00000015388	0	25.831	0	25.6593	25.4859	0	25.8946	25.753	0	0	0	0	0	26.0306	26.1363	25.3948	25.071	0	25.3603	0	0	0	25.2979	0	0	0	0	0	0	0	26.3705
Q0V8C6	ENSBTAG00000003956	25.7355	0	0	25.6251	25.9491	25.7731	25.2659	25.5348	0	0	25.897	25.1696	0	25.6182	0	0	26.2041	25.7811	25.4605	25.4981	0	0	25.2464	0	0	0	0	0	0	0	0
Q0VBZ1	ENSBTAG00000011465	30.5965	28.9305	30.0727	30.8853	30.1734	29.9765	30.8158	25.2646	30.196	30.9693	30.5303	30.34	29.9229	29.2133	29.9117	30.4072	30.3447	29.727	30.812	29.6451	29.6938	31.1365	25.3283	30.0919	30.3528	29.7611	29.3359	29.0196	30.2661	30.1185	0
Q0VBZ3	ENSBTAG00000015470	27.402	28.3596	27.816	28.4446	28.1019	28.253	28.7174	27.9369	27.1954	28.3024	27.7724	28.385	27.9311	28.0423	28.666	27.5319	28.3018	28.1499	28.4528	28.2439	27.6397	0	28.7143	28.5169	28.0412	28.3637	0	28.947	28.6432	28.7802	29.626
Q0VC48	ENSBTAG00000018071	29.559	29.9701	29.6966	29.9658	29.7937	29.8269	29.73	29.7373	29.4005	29.7129	29.2999	29.9417	29.6172	29.6319	30.0727	29.2256	29.9021	29.4406	30.0234	29.9642	29.3559	28.6637	29.7695	29.8244	29.7732	29.6978	29.5419	29.9563	29.84	29.9629	28.353
Q0VCK0	ENSBTAG00000019274	26.4803	26.4458	26.8077	26.559	26.5739	26.5723	26.7183	26.5871	0	26.693	26.0859	26.5283	26.8941	26.8212	26.8982	27.25	0	26.3257	26.5078	26.5317	26.0839	0	26.4806	0	0	0	0	0	0	0	0
Q0VCU7	ENSBTAG00000001865	0	0	0	0	25.8067	0	0	0	0	0	0	0	0	0	0	0	0	0	0	0	0	0	0	0	0	0	0	0	0	0	0
Q0VCX2	ENSBTAG00000007662	27.1186	27.4233	27.0196	27.3502	27.4239	26.8813	27.2129	27.2807	27.4027	27.0354	27.2406	27.4249	26.7743	27.032	27.4822	26.8576	27.2691	27.2829	27.2718	27.7489	27.7891	27.9138	27.4891	0	0	0	0	0	0	0	0
Q0VCY0	ENSBTAG00000006541	35.58	35.7874	35.509	35.7552	35.3937	35.7856	35.6852	35.6951	35.5965	35.7316	35.6526	35.6737	35.6078	35.4767	35.8108	35.5509	35.6549	35.2968	35.7245	35.3175	35.4695	35.4747	35.4855	35.2128	35.1407	35.6132	35.6716	35.6123	35.7058	35.7566	0
Q0VCY1	ENSBTAG00000017279	27.0915	27.4872	26.9306	27.6371	27.5665	27.3242	27.676	27.0172	27.1214	27.1162	27.1227	27.1065	26.5823	26.8329	27.2976	27.1665	27.1381	27.0179	27.5386	27.0997	26.7801	0	27.1268	27.1038	27.3383	27.7748	27.5443	27.5567	26.767	27.3462	0
Q0VCZ8	ENSBTAG00000004344	28.6639	28.8956	28.4413	28.0933	28.9793	28.6777	28.5865	28.739	27.3131	28.9527	28.361	27.4078	26.1323	28.4381	28.1186	27.7964	28.7129	28.6258	28.3584	28.584	27.8761	27.4882	28.5081	26.2489	25.6926	0	0	26.6559	25.4277	26.1941	0
Q0VD18	ENSBTAG00000010957	0	0	0	0	0	0	0	0	0	0	0	0	0	24.5789	0	0	0	0	0	0	0	0	0	0	0	0	0	0	0	0	38.7422
Q148C2	ENSBTAG00000046725	35.2366	35.1085	35.1798	35.4969	35.0941	35.2947	35.4932	35.1432	35.0546	35.7838	35.3489	35.9559	35.6288	35.5209	35.9197	34.3494	35.1414	34.9367	35.3869	35.396	35.3156	33.2829	35.126	35.5489	35.0182	35.5612	35.585	35.5081	35.4782	35.5732	0
Q148D3	ENSBTAG00000021688	29.7987	29.6528	29.8873	29.5482	30.0029	29.4011	29.263	29.2556	29.5509	29.5885	29.6459	29.4125	29.2912	30.1081	29.2553	29.5437	29.1561	28.9549	29.1251	29.6732	29.9628	30.1911	29.1872	29.6258	29.506	29.2506	28.4742	29.1201	28.2555	28.5571	29.7296
Q148D5	ENSBTAG00000006759	28.6309	28.5709	29.3119	28.7697	29.2171	28.8646	28.6135	28.8707	29.0276	28.7587	28.7165	28.8919	28.7524	29.3471	28.9836	28.8601	28.313	28.2353	28.3184	28.5457	28.1826	27.6357	28.6478	27.606	28.7761	28.1039	27.7794	28.4665	27.8821	28.1612	0
Q148F1	ENSBTAG00000015053	30.7363	31.07	31.0129	31.0419	31.5487	30.9933	31.0698	30.7324	30.985	31.0379	31.295	31.3315	31.2152	31.6578	30.9657	31.0704	31.1511	31.2601	31.133	31.6858	31.4936	30.804	31.2711	31.3114	31.5029	31.2736	31.0691	31.3667	30.9874	30.7627	32.9478
Q148F8	ENSBTAG00000018598	32.1344	32.3562	31.9497	32.573	31.8695	32.9537	32.577	31.4846	32.3846	32.1071	32.4184	32.2062	32.656	32.0182	32.2252	32.5351	31.3813	31.7418	32.5823	31.2426	32.075	32.4316	31.8733	32.3609	31.8446	32.0871	31.7643	31.3978	32.2572	31.9046	0
Q148H2	ENSBTAG00000031217	32.9649	31.5867	29.17	30.5817	31.2079	28.4696	30.2932	28.7564	31.2045	29.3215	29.9237	28.3778	27.1435	30.4025	28.8819	28.2768	32.6041	30.5792	30.7338	32.6428	28.3179	30.4457	28.0629	30.8511	31.4074	28.2417	29.4983	31.3906	29.4618	28.4977	0
Q148H4	ENSBTAG00000006739	0	30.9488	0	0	0	0	0	0	0	0	0	0	0	0	0	0	0	0	0	0	0	0	0	0	0	0	0	0	0	0	0
Q148L6	ENSBTAG00000013337	0	0	0	0	0	0	0	0	0	0	0	26.0965	0	26.1029	0	0	0	0	0	0	0	0	0	0	0	0	0	0	0	0	26.8379
Q148N0	ENSBTAG00000006029	29.7874	29.6244	29.5623	29.5964	29.9037	29.5549	29.3833	29.9141	29.439	29.6871	29.2916	29.2344	29.2557	29.8236	29.2387	29.6927	29.2342	29.1713	29.1144	29.4855	29.5942	30.2674	29.4521	28.8614	28.2549	28.7458	28.3368	29.3079	28.5726	28.8466	0
Q17QE2	ENSBTAG00000005431	28.6598	28.3251	28.3704	27.9726	28.4885	27.9495	28.1421	28.0115	28.1584	28.2857	28.4953	27.6986	27.279	28.2706	27.8058	27.9275	28.3958	28.213	28.3468	27.8741	27.7195	27.7689	28.2462	0	28.4751	0	0	28.2432	0	0	0
Q17QP9	ENSBTAG00000021691	0	0	0	0	0	24.807	0	0	0	0	0	0	0	0	0	0	0	0	0	0	0	0	0	0	0	0	0	0	0	0	0
Q1JP95	ENSBTAG00000021744	0	24.9783	0	0	0	0	0	0	0	0	24.6418	0	0	0	0	0	0	0	0	0	0	0	0	0	0	0	0	0	0	0	0
Q1JPA2	ENSBTAG00000011843	26.6755	27.4148	27.3874	26.8699	0	26.8903	27.1106	0	0	26.7693	0	27.2242	26.7268	26.8875	27.2705	26.8056	0	0	0	0	0	0	0	0	0	0	0	0	0	0	29.3771
Q1JPF2	ENSBTAG00000005465	28.7203	28.6172	28.5915	28.5024	29.0952	28.7387	28.3056	28.4886	27.7612	28.7616	28.0448	28.1123	27.7414	28.8434	28.2275	28.3884	28.2831	28.1914	28.0648	28.363	26.9285	26.3393	28.2565	0	27.6052	27.4547	26.8852	28.2675	0	26.7482	30.984
Q1RMJ5	ENSBTAG00000005048	0	26.1394	25.5265	25.921	0	0	0	0	0	0	25.1208	25.2808	25.5492	0	0	0	26.179	0	0	25.7779	0	0	0	0	0	0	0	0	0	0	0
Q1RMM6	ENSBTAG00000004367	25.4727	0	0	0	25.5753	0	0	0	0	0	0	0	0	0	0	0	0	0	0	0	0	0	0	0	0	0	0	0	0	0	25.7551
Q1RMP3	ENSBTAG00000001635	26.5238	27.2329	26.5057	0	0	26.5922	26.4058	26.2198	27.1122	27.0403	0	27.2372	27.511	0	0	27.1098	26.5889	0	26.953	0	27.2664	27.9968	27.0872	27.2557	0	0	0	27.2523	0	0	0
Q24JZ7	ENSBTAG00000033186	26.5923	26.3167	26.5059	26.3662	26.8033	26.491	26.3323	26.0959	0	26.2931	26.3085	26.0685	26.4199	25.9384	26.5156	26.3332	0	25.9376	0	26.683	25.9569	26.539	25.6928	0	0	0	0	0	0	0	0
Q24K13	ENSBTAG00000019284	0	0	0	0	0	0	0	0	0	0	0	0	0	0	24.1028	0	0	0	0	0	0	0	0	0	0	0	0	0	0	0	0
Q24M91		0	0	0	25.7056	0	0	0	0	0	0	0	0	0	0	26.3648	0	0	0	25.5974	0	0	0	0	0	0	0	0	0	0	0	0
Q27965	ENSBTAG00000025441	32.1162	32.8553	32.8821	32.9022	32.7932	32.8637	32.6814	32.505	32.6737	32.772	32.3039	32.7323	32.786	31.5009	32.6316	32.8568	32.1653	33.0861	32.9892	33.015	33.0152	33.393	32.7828	32.7498	32.0919	32.7338	32.7744	31.6911	32.6432	32.4386	33.7359
Q27970	ENSBTAG00000010230	25.955	26.4531	26.3216	26.0581	25.9489	26.0915	26.2662	25.6705	0	26.5904	0	0	0	26.2293	25.9432	26.5334	26.4057	26.3482	26.1471	0	0	0	26.4013	0	0	0	0	0	0	0	0
Q28022	ENSBTAG00000000310	0	0	0	0	0	0	27.0447	0	0	0	0	0	0	0	0	0	0	0	0	0	0	0	0	0	0	0	0	0	0	0	0
Q28055	ENSBTAG00000011022	0	0	0	0	0	0	0	0	0	0	24.443	0	0	0	0	0	0	0	0	0	0	0	0	0	0	0	0	0	0	0	0
Q28056	ENSBTAG00000026283	0	0	0	0	0	0	0	0	0	0	0	0	0	0	25.9216	0	0	0	0	0	0	0	0	0	0	0	0	0	0	0	28.4876
Q28086		0	0	27.1239	26.8077	0	27.0435	27.8887	27.1287	27.2255	27.8936	27.3708	27.9346	27.2322	27.4527	27.5747	27.5711	26.973	0	0	27.2416	0	0	0	0	0	0	0	27.687	0	0	0
Q28087		28.3924	29.2392	29.2113	29.7521	29.268	29.1314	29.6933	29.404	29.8548	29.1642	29.0676	30.3692	29.9837	29.9045	29.7454	29.6996	28.648	29.8863	29.4435	29.3959	28.8121	0	29.9188	29.6417	29.7461	30.1448	29.8014	29.2656	29.8788	30.0707	0
Q28851	ENSBTAG00000002094	28.5968	28.6748	27.539	28.7679	28.8032	28.7008	28.3016	28.7205	28.1852	28.4751	28.267	27.7859	27.8916	29.0186	28.6118	28.409	28.6386	28.0956	28.2335	28.5135	28.1179	27.7101	28.403	27.3049	27.9201	0	0	28.2194	27.6576	27.6364	0
Q28852	ENSBTAG00000007332	28.5459	28.5047	28.6432	28.8299	28.9609	28.8147	28.5886	28.5153	28.7348	28.7485	28.4045	28.2251	28.2886	29.1282	28.5562	28.7076	28.6324	28.1849	28.5728	28.8246	28.2081	29.2496	28.5896	28.507	28.7144	28.9643	28.7511	29.4552	28.3791	28.6426	32.6795
Q29RH9	ENSBTAG00000018362	0	0	0	0	25.9272	0	25.8439	0	25.9204	25.909	25.7181	0	0	0	0	25.9745	0	0	0	0	0	0	0	0	0	0	0	25.9562	0	25.8658	0
Q29RI0	ENSBTAG00000021880	26.7948	26.9953	27.0772	26.8324	27.5022	26.7089	26.8982	26.2971	25.918	26.5502	26.4036	26.0949	25.5119	26.8085	26.8517	26.4668	26.7656	26.1586	26.3716	26.4163	25.4829	26.6562	26.4616	0	0	0	0	26.323	0	0	0
Q29RI2	ENSBTAG00000008195	27.2827	28.025	28.3104	28.0635	27.7432	27.8885	28.4879	27.7631	27.3525	28.1054	27.7735	28.3307	28.2517	27.8736	29.0164	27.8157	27.6338	27.6775	27.8725	26.8604	0	0	27.8961	27.1693	27.5071	27.2213	26.8579	27.019	28.1156	27.5919	0
Q29RK1	ENSBTAG00000004371	30.514	29.5032	30.0454	30.4527	30.2664	30.0451	29.9986	29.6319	29.7672	30.5106	29.5938	29.1778	29.2966	30.3273	30.3415	30.5995	29.3182	29.4008	29.5593	29.5768	29.7785	29.5248	29.3763	26.7852	28.6256	27.9037	26.8823	29.1315	27.3946	27.0426	0
Q29RK4	ENSBTAG00000001926	26.0347	26.4025	26.3921	26.1482	26.5757	26.9762	26.5027	26.646	26.5912	0	26.9554	26.6196	26.985	26.8578	26.561	26.6147	26.255	26.597	26.6063	26.8497	27.3916	27.515	27.1587	0	0	0	0	0	0	0	28.5951
Q29RM3	ENSBTAG00000012804	0	0	0	0	0	0	0	0	0	0	0	0	0	0	0	0	0	0	0	0	25.3235	26.8926	0	26.2872	0	0	0	0	0	0	0
Q29RN2	ENSBTAG00000001721	29.9468	30.27	29.8713	29.9466	30.0113	30.0285	30.0926	29.901	29.7475	30.0687	30.1037	29.9683	29.833	30.0221	29.9265	30.0279	29.9177	30.343	30.1708	30.244	30.5002	30.3797	30.1643	30.3749	29.7379	30.0266	29.629	28.5365	29.9942	29.477	34.7509
Q29RZ0	ENSBTAG00000012885	28.4408	28.1534	27.4738	28.2999	28.7011	28.0175	27.8268	27.9006	28.0561	28.3978	27.9517	27.5377	27.9731	27.5805	27.2559	28.0193	27.998	26.997	27.7026	28.0843	27.1357	26.8078	27.3357	27.7961	27.6789	0	0	0	0	27.5085	27.8199
Q2HJ33	ENSBTAG00000006970	26.6854	27.4197	27.5105	27.06	27.1702	27.0992	27.0302	26.6628	26.7478	27.4203	28.0648	27.0017	27.3676	27.1214	27.2837	27.295	27.1599	27.4097	27.1194	26.4325	26.8925	27.5649	27.0754	0	0	0	0	0	0	0	27.5398
Q2HJ38	ENSBTAG00000011207	0	0	0	0	0	0	0	0	24.939	0	0	0	0	0	0	0	0	0	0	0	0	0	0	0	0	0	0	0	0	0	0
Q2HJ49	ENSBTAG00000003418	0	0	25.953	0	25.2241	0	25.6543	0	0	0	0	0	0	0	0	0	0	0	0	0	0	0	0	0	0	0	0	0	0	0	0
Q2HJ55	ENSBTAG00000045957	0	0	0	0	0	0	0	0	0	0	0	0	0	0	0	0	0	0	0	0	0	0	23.5414	0	0	0	0	0	0	0	28.5999
Q2HJ58	ENSBTAG00000019703	0	0	0	0	23.2591	0	0	0	0	0	0	0	0	0	0	0	0	0	0	0	0	0	0	0	0	0	0	0	0	0	0
Q2HJ97	ENSBTAG00000013123	27.3069	27.2352	27.3777	27.3997	27.7334	27.4462	27.2327	27.5658	27.2313	27.5503	0	26.81	26.6356	27.8238	27.1572	27.3435	27.6197	27.2951	27.2194	27.7788	27.2577	26.7158	27.4658	26.847	27.0946	27.6176	0	27.5322	0	26.4728	0
Q2HJ98	ENSBTAG00000033015	0	0	0	0	0	0	0	0	0	0	0	0	0	0	0	0	0	0	0	0	0	0	23.8081	0	0	0	0	0	0	0	0
Q2HJB8	ENSBTAG00000018530	0	26.8703	26.6017	0	0	25.9112	26.4862	26.7933	26.4342	26.5553	26.4268	26.342	27.0236	26.3742	26.5697	26.9028	26.4269	0	0	0	0	0	0	0	0	0	0	0	0	0	0
Q2HJD7	ENSBTAG00000001036	0	0	0	0	25.3897	0	0	0	0	0	0	0	0	0	0	0	0	0	0	0	0	0	0	0	0	0	0	0	0	0	0
Q2HJG5	ENSBTAG00000002493	0	0	0	0	0	0	0	25.1679	0	0	0	0	0	0	0	0	0	0	0	0	0	0	0	0	0	0	0	0	0	0	27.0809
Q2HJH9	ENSBTAG00000009304	0	0	0	0	0	0	0	0	0	0	0	0	0	0	0	23.7973	0	0	0	0	0	0	0	0	0	0	0	0	0	0	0
Q2HJI9	ENSBTAG00000030225	0	0	0	0	0	24.6566	0	0	0	0	0	0	0	0	0	0	0	0	0	0	0	0	0	0	0	0	0	0	0	0	35.2855
Q2KHU2	ENSBTAG00000008013	0	0	0	0	0	0	0	0	0	0	0	0	0	0	0	0	0	0	24.0653	0	0	0	24.2399	0	0	0	0	0	0	0	0
Q2KHU5	ENSBTAG00000017181	29.9422	29.1263	29.7701	29.6778	29.1498	29.4278	30.2245	29.5242	29.0929	29.4009	29.5684	29.9754	29.3521	29.5017	29.8127	29.5385	29.6091	29.4727	29.4858	29.6292	29.4499	30.2887	29.5863	29.8104	29.3444	29.2987	29.3665	30.0752	28.9154	29.287	32.2339
Q2KHU8	ENSBTAG00000014337	0	0	0	0	0	0	0	0	0	0	24.8414	0	0	0	0	0	0	0	0	0	0	0	0	0	0	0	0	0	0	0	28.1563
Q2KHU9	ENSBTAG00000022714	0	0	0	0	0	0	0	0	0	0	0	0	0	0	0	0	0	0	0	0	0	0	25.5949	0	0	0	0	0	0	0	0
Q2KI43	ENSBTAG00000022699	0	0	0	25.4826	0	0	0	0	0	0	0	0	0	0	0	0	0	26.0525	0	0	0	0	0	0	0	0	0	0	0	0	29.8312
Q2KI85	ENSBTAG00000020605	27.9642	27.5041	27.8176	27.8838	28.29	28.0744	28.4493	27.2961	28.084	28.1617	28.4528	27.7341	26.808	28.2383	28.2165	28.7134	28.7781	28.0932	28.8298	27.8254	28.7035	29.1162	28.2466	0	28.1494	28.1224	27.5336	27.6711	28.3924	0	0
Q2KIG0	ENSBTAG00000016679	25.5077	25.5339	25.797	25.8455	0	25.2944	0	25.3764	0	25.5245	0	0	0	0	25.1921	0	25.3621	25.2811	0	25.8728	25.2959	0	25.2473	0	0	0	0	0	0	0	28.5638
Q2KII4	ENSBTAG00000050514	0	0	0	0	0	0	0	0	0	0	0	0	0	25.7572	0	0	0	0	0	0	0	0	0	0	0	0	0	0	0	0	0
Q2KIT4	ENSBTAG00000021752	0	26.3646	0	0	25.2856	0	25.8828	0	0	0	0	0	0	0	24.951	0	25.4852	25.3204	0	0	0	0	0	0	0	0	0	0	0	0	0
Q2KIV8	ENSBTAG00000001842	25.9072	26.4464	27.5746	27.0812	26.0787	25.4309	0	0	0	27.4969	27.5393	26.571	26.7925	0	26.6687	0	26.1528	28.129	27.4333	25.982	26.704	0	26.4517	0	27.0645	0	0	0	0	0	32.8313
Q2KJ17	ENSBTAG00000014041	0	0	0	0	0	0	0	0	0	0	0	0	0	0	0	23.6415	0	0	0	0	0	0	0	0	0	0	0	0	0	0	0
Q2KJ23	ENSBTAG00000019177	30.8794	31.1722	31.1731	30.8991	30.8895	30.7581	31.0813	30.5608	30.9088	30.9283	31.2433	31.2549	31.0583	31.0703	31.1884	30.828	30.8802	31.073	31.0748	30.7165	30.5452	30.4078	30.8196	30.9855	30.9559	30.8933	30.5234	30.5812	30.9727	30.4204	29.1821
Q2KJ46	ENSBTAG00000021461	0	26.1687	0	0	0	0	0	0	0	0	0	0	0	0	0	0	0	0	0	0	0	0	0	0	0	0	0	0	0	0	0
Q2KJ47	ENSBTAG00000021191	26.4785	27.1907	26.2616	26.3655	27.4538	26.0299	26.3503	0	27.5638	27.0214	26.462	0	26.5234	27.3551	26.7866	0	27.0461	27.7878	0	27.2751	0	24.2884	27.1385	0	0	0	0	0	0	0	0
Q2KJ93	ENSBTAG00000001700	0	0	0	0	0	0	0	0	0	0	0	0	0	0	0	0	0	0	0	0	0	0	0	0	0	0	0	25.6788	0	0	30.7679
Q2KJD0	ENSBTAG00000006969	0	0	0	0	26.6638	26.4788	0	26.8458	26.7441	0	26.4335	0	0	26.891	26.5881	26.2403	26.5742	27.1851	0	0	25.967	0	0	0	0	0	0	0	0	0	0
Q2KJE5	ENSBTAG00000015917	0	0	0	0	0	0	0	0	0	0	0	0	0	0	0	0	0	0	0	0	0	0	0	0	0	0	0	0	0	27.226	0
Q2KJF1	ENSBTAG00000009735	0	0	0	0	0	0	0	0	26.2325	0	0	0	0	0	0	0	0	27.0519	0	0	0	0	0	0	0	0	0	0	0	0	28.0413
Q2KJH4	ENSBTAG00000013607	29.2349	28.9559	29.0069	29.13	29.1458	29.0048	28.5907	29.0081	29.189	28.7203	29.3633	28.9125	28.6441	29.7491	28.8039	29.0232	29.1258	29.3246	29.4839	29.5965	29.8263	29.8199	29.5509	28.8635	28.9718	28.8751	28.1149	29.178	28.6091	28.3809	28.7965
Q2KJJ9	ENSBTAG00000019554	31.4291	31.0882	31.1284	30.7896	30.5292	30.8016	30.8855	30.7067	30.9082	31.1702	31.0137	31.2795	31.1489	31.4594	31.2283	31.4059	31.3587	31.2781	30.9609	30.5627	31.144	31.5268	30.9522	31.2697	30.3812	31.2791	30.1915	30.7137	30.7686	30.3548	33.5212
Q2M2T1	ENSBTAG00000038173	0	0	0	0	0	0	0	0	0	0	0	0	0	0	0	0	0	0	0	0	0	27.8245	0	0	0	0	0	0	0	0	0
Q2NL34	ENSBTAG00000001855	26.7517	26.238	26.93	27.0107	27.0879	26.6098	26.7516	26.8859	26.3492	26.5571	27.0147	26.1327	26.2877	26.9075	26.4888	26.6668	26.7465	26.5745	26.3278	26.8943	26.6287	0	26.7633	0	0	0	0	0	0	0	0
Q2T9S4	ENSBTAG00000009951	0	25.2468	25.0988	0	0	0	25.3043	0	0	0	0	25.3127	0	0	24.9731	25.5601	0	24.6257	0	0	0	0	0	0	0	0	0	0	0	0	0
Q2TA29	ENSBTAG00000018959	0	0	0	0	24.5601	24.6069	0	0	0	0	24.8584	0	24.8354	24.8734	0	24.7915	0	24.5031	0	0	0	0	0	0	0	0	0	0	0	0	27.9224
Q2TBG8	ENSBTAG00000008024	0	0	0	0	0	0	0	0	0	0	0	0	0	0	0	25.0442	0	24.9829	0	0	0	0	0	0	0	0	0	0	0	0	0
Q2TBQ5	ENSBTAG00000011559	0	0	26.1766	0	0	26.5506	25.6405	0	0	0	0	0	0	0	0	0	0	25.7162	0	0	0	0	0	0	0	0	0	0	0	0	0
Q2TBV3	ENSBTAG00000020449	25.8221	26.1335	0	25.6494	26.2484	26.5926	25.8635	26.2363	0	26.2131	26.4891	26.5999	0	26.0729	25.9241	26.5726	26.5483	26.3158	25.604	25.9738	0	0	25.7519	0	0	0	0	0	0	0	28.6451
Q2TBX6	ENSBTAG00000007685	0	0	0	26.0416	25.9391	0	26.4119	0	0	0	0	0	0	0	0	0	0	25.8147	0	0	0	0	0	0	0	0	0	0	0	0	0
Q2UVX4	ENSBTAG00000017280	25.6666	25.7248	28.7307	0	0	0	0	26.5533	30.2152	0	26.0715	0	0	0	25.323	0	0	29.3242	0	0	0	0	0	0	0	0	0	0	0	0	0
Q32KL2	ENSBTAG00000012726	0	0	0	0	0	0	0	25.163	0	0	25.2445	0	0	0	0	0	0	0	0	0	0	0	0	0	0	0	0	0	0	0	0
Q32KP9	ENSBTAG00000006414	0	0	0	25.2061	0	0	25.6527	0	0	0	0	0	0	0	0	0	0	0	25.3892	0	0	0	0	0	0	0	0	0	0	0	0
Q32KU9	ENSBTAG00000032531	28.9037	28.5516	28.4882	28.1595	28.7896	27.6713	28.2684	27.8323	28.7548	28.2964	29.0752	27.493	28.4505	28.6295	27.9295	29.0234	28.4951	29.7643	28.5566	28.5307	28.6566	29.2769	28.5948	28.9642	29.4531	28.8081	28.6875	29.599	28.9107	28.4211	0
Q32KW2	ENSBTAG00000010481	0	0	0	0	0	0	0	0	0	0	0	0	0	0	0	25.5734	0	0	0	0	0	0	0	0	0	0	0	0	0	0	0
Q32LG3	ENSBTAG00000009462	32.4313	32.2673	32.2108	32.6098	32.8011	32.3073	32.2673	32.1826	32.2571	32.4617	32.2947	32.2907	32.1632	32.6049	32.1652	32.7768	31.6566	31.9452	32.1154	32.4571	32.4057	32.7438	32.1451	32.1972	32.1229	31.8459	31.3926	32.28	31.5934	31.8539	0
Q32LP2	ENSBTAG00000004672	0	0	0	0	0	0	0	0	24.9578	0	0	0	0	0	0	0	0	0	0	25.1807	0	0	0	0	0	0	0	0	0	0	0
Q32PA4	ENSBTAG00000050722	28.2869	28.926	28.3372	28.3427	28.3333	27.9454	27.9943	27.2266	28.3143	28.7502	28.5743	28.3866	28.6736	28.6321	28.682	28.7195	28.2162	28.6923	28.6746	28.5849	28.6515	28.1502	28.5279	28.1407	28.6928	28.6671	28.2258	28.4132	28.2177	28.0785	0
Q32PA8	ENSBTAG00000017298	0	0	26.6338	25.6775	26.0043	26.0579	25.9789	0	26.1942	26.2709	26.7361	26.3836	26.6224	0	25.9228	27.2866	26.1521	26.3906	26.2585	0	26.6895	27.0979	26.5123	0	0	0	0	0	0	0	27.1732
Q32PB8	ENSBTAG00000020795	0	0	0	0	0	0	0	0	0	0	0	0	0	25.9782	0	0	0	0	0	0	0	0	0	0	0	0	0	0	0	0	0
Q32PD5	ENSBTAG00000011963	0	0	0	0	0	0	0	0	26.3928	0	0	0	0	0	0	0	0	0	0	0	0	0	0	0	0	0	0	0	0	0	0
Q32PH8	ENSBTAG00000021685	31.1928	31.0188	31.1109	31.0306	30.9321	30.7214	31.068	30.6975	31.0446	31.0126	31.1486	31.0387	31.3704	31.3161	31.3267	30.9606	30.9088	31.0842	30.8836	30.5005	30.6495	30.7954	31.0249	30.8513	30.621	30.8427	30.4847	30.6531	30.9014	30.2182	0
Q3B7M2	ENSBTAG00000019998	27.3111	27.6544	26.7571	0	27.5067	27.543	27.415	0	26.8453	28.0708	27.5497	27.8315	27.6102	27.349	27.5552	27.1603	27.0093	27.4794	27.5564	27.7238	27.9406	27.2308	27.4432	0	27.2397	27.4805	0	0	0	0	0
Q3B7N3	ENSBTAG00000039374	0	0	0	0	0	0	0	0	0	0	0	23.9755	0	0	0	0	0	0	0	0	0	0	0	0	0	0	0	0	0	0	0
Q3MHJ9	ENSBTAG00000012653	0	0	26.2642	0	0	0	0	0	0	0	25.7845	0	25.8804	0	0	0	26.1193	0	0	0	26.1736	0	0	0	0	0	0	0	0	0	26.6295
Q3MHK8	ENSBTAG00000025005	0	0	0	0	0	0	0	0	0	0	0	0	0	0	0	0	0	0	24.7211	0	0	0	0	0	0	0	0	0	0	0	0
Q3MHL4	ENSBTAG00000018101	26.8158	27.1797	27.6146	26.6566	27.4921	26.9062	26.3916	26.0988	26.2762	25.6832	27.6016	27.3483	27.3419	26.8389	27.6251	27.1141	27.1773	27.7646	27.2174	27.0234	27.3587	27.955	27.1969	0	0	0	0	0	0	0	0
Q3MHL7	ENSBTAG00000008184	0	0	0	0	0	0	24.892	0	0	24.5003	25.182	0	0	0	24.9245	0	0	25.14	25.0644	0	0	0	25.1738	0	0	0	0	0	0	0	0
Q3MHL9		0	0	0	0	0	0	0	0	0	0	0	0	0	0	0	0	0	0	0	0	25.3904	0	0	0	0	0	0	0	0	0	0
Q3MHM5	ENSBTAG00000052518	30.5657	30.4787	30.6816	30.583	30.5204	30.3869	30.6269	30.3456	30.4959	30.8636	30.5427	30.4189	30.6531	30.2865	30.7497	30.7023	30.692	30.7588	30.2514	30.3928	30.2226	30.4741	30.1143	29.7954	29.916	29.9327	30.2133	29.8441	30.059	29.5108	32.1379
Q3MHM7	ENSBTAG00000003205	0	0	0	0	0	25.3642	0	0	0	0	25.1088	0	0	0	0	0	0	0	0	0	0	0	0	0	0	0	0	0	0	0	29.0676
Q3MHN0	ENSBTAG00000013390	0	0	0	0	0	0	0	0	0	0	0	0	0	0	0	0	0	0	0	0	0	0	26.3361	0	0	0	0	0	0	0	0
Q3MHP3	ENSBTAG00000021377	0	0	0	0	0	0	0	0	0	0	0	0	0	0	0	0	0	0	0	23.1131	0	0	0	0	0	0	0	0	0	0	0
Q3MHR3	ENSBTAG00000025313	24.9162	25.2324	25.3219	25.3294	0	25.2877	25.575	0	0	0	0	0	0	0	0	0	0	25.3022	25.5137	0	25.408	0	25.3692	0	0	0	0	0	0	0	0
Q3MHX5	ENSBTAG00000009541	0	0	25.6087	0	0	0	0	0	0	0	0	0	0	25.5334	0	0	0	0	0	0	25.3584	0	0	0	0	0	0	0	0	0	27.5919
Q3MHZ0	ENSBTAG00000009960	0	0	0	0	0	0	0	0	0	0	0	0	23.7378	0	0	0	0	0	0	0	0	0	0	0	0	0	0	0	0	0	0
Q3SWW8	ENSBTAG00000012866	0	0	0	0	0	0	0	0	25.8771	0	0	0	0	0	0	0	0	26.0435	0	25.6087	0	0	0	0	0	0	0	0	0	0	0
Q3SWW9	ENSBTAG00000012447	0	26.2962	26.303	26.5749	26.3609	26.4891	26.6446	26.3792	26.8385	26.8577	26.5648	26.7614	26.4947	26.6091	26.6227	26.4485	26.4769	26.2478	26.3914	26.4378	26.5304	26.8409	26.4681	27.4709	0	0	0	0	0	0	0
Q3SWX3	ENSBTAG00000016724	0	0	0	0	0	0	22.9728	0	0	0	0	0	0	0	0	0	0	0	0	0	0	0	0	0	0	0	0	0	0	0	25.3457
Q3SWX4	ENSBTAG00000031598	28.3662	28.1594	28.5048	28.4168	28.3409	28.7646	28.1993	28.1311	27.6103	28.6123	28.5225	27.3122	27.8341	28.8469	27.8214	28.57	27.6289	27.5733	28.3657	28.497	28.2354	27.56	27.873	27.3257	0	27.331	0	28.0918	0	0	0
Q3SX33	ENSBTAG00000019627	0	0	0	0	0	0	0	0	0	0	0	0	0	0	0	0	0	26.2024	0	0	0	0	0	0	0	0	0	0	0	0	29.287
Q3SX40	ENSBTAG00000011400	33.0795	33.1826	33.0434	33.175	33.1361	33.3848	33.3761	33.0184	32.8763	33.2767	33.1058	33.4871	33.5671	33.0119	33.1954	33.2335	33.1739	32.9338	32.9966	32.6632	32.8377	33.1861	33.1629	32.9503	33.0878	33.257	33.3051	32.5833	33.1899	32.9972	29.9187
Q3SYR3	ENSBTAG00000005974	30.4679	30.9704	30.6821	30.4771	30.4723	30.4767	30.7445	30.4046	29.9471	30.0398	30.3376	30.2982	29.5649	30.208	30.4212	30.2201	30.8186	30.8145	30.9639	30.6889	30.1722	29.5908	30.6762	30.6323	30.0922	30.0714	29.7228	30.5933	29.8945	30.0165	0
Q3SYU2	ENSBTAG00000004258	28.5336	28.5028	28.5378	28.0828	28.1532	28.3407	29.1027	27.981	28.2917	28.6511	28.7309	28.7633	28.9045	28.9515	29.0817	29.0725	28.4977	28.3266	28.0626	27.5634	27.8196	27.8073	28.0031	27.5005	27.2533	28.3626	26.1211	27.0743	28.6109	26.4899	28.6332
Q3SZ00	ENSBTAG00000015038	29.8281	29.3737	29.4984	29.2439	30.0875	29.5442	29.2348	29.3368	29.3788	29.3749	29.1242	28.8638	28.2786	29.1925	28.8592	29.3212	29.7226	29.3764	29.401	30.1623	28.9154	29.1708	29.2624	29.0587	29.2183	27.3977	26.4129	28.7212	26.4982	28.3893	0
Q3SZ10	ENSBTAG00000009533	0	0	26.736	0	0	0	0	0	0	0	0	0	0	25.8062	0	0	0	0	25.9342	25.727	0	0	0	0	0	0	0	0	0	0	0
Q3SZ32	ENSBTAG00000019543	0	0	0	0	24.5053	24.3153	0	0	0	0	0	0	0	0	0	0	0	0	23.59	0	0	0	0	0	0	0	0	0	0	0	0
Q3SZ43	ENSBTAG00000023218	25.4633	0	25.6351	0	0	0	0	0	25.6397	0	0	26.051	25.7525	25.522	25.2891	26.186	25.4947	0	25.8802	0	25.2981	26.3481	0	0	0	0	0	0	0	0	0
Q3SZ52	ENSBTAG00000027316	0	0	0	0	0	0	0	0	0	0	0	0	0	0	0	0	0	0	0	0	0	0	24.2738	0	0	0	0	0	0	0	0
Q3SZ65	ENSBTAG00000014724	27.452	27.3482	28.0581	27.2597	27.4526	27.3465	27.6843	26.9215	27.4355	27.4738	27.5994	27.3412	27.7622	27.8406	27.8851	27.9108	27.817	27.3485	27.1989	26.9189	26.8831	0	27.7454	0	0	0	0	0	28.1401	0	29.6693
Q3SZA0	ENSBTAG00000006950	25.7807	24.9317	25.517	0	25.7133	25.613	25.7748	25.3054	0	24.8442	0	25.2905	25.7915	0	25.4352	25.4998	25.218	0	24.8814	24.7175	0	0	25.1268	0	0	0	0	0	0	0	0
Q3SZA4	ENSBTAG00000000191	0	25.4312	0	0	25.7314	25.6173	0	0	0	0	0	0	0	0	0	0	26.2065	0	0	25.8049	25.2778	0	25.4408	0	0	0	0	0	0	0	0
Q3SZB4	ENSBTAG00000024240	27.791	27.5834	27.3204	27.3242	27.6203	27.2343	27.125	27.2968	27.3724	27.5325	27.2173	0	27.2306	27.6488	27.2083	27.7096	27.4672	26.9891	26.9329	27.7119	27.5046	27.2322	27.3021	27.3542	0	0	0	27.3214	0	0	28.8254
Q3SZC4	ENSBTAG00000006533	0	25.7157	0	0	25.3183	0	0	0	0	25.798	25.9792	0	0	26.1226	25.639	0	25.8771	25.6562	0	25.936	25.9649	0	0	0	0	0	0	0	0	0	28.2461
Q3SZJ7	ENSBTAG00000007399	0	0	0	0	0	0	0	0	0	0	0	0	0	0	0	0	0	0	0	0	22.8605	0	0	0	0	0	0	0	0	0	0
Q3SZL3	ENSBTAG00000013127	0	0	0	0	0	0	0	0	0	0	0	0	0	0	0	0	0	0	25.8684	0	0	0	0	0	0	0	0	0	0	0	33.1031
Q3SZP2	ENSBTAG00000007520	0	0	0	0	0	0	0	0	0	0	0	0	0	0	23.5148	0	0	0	0	0	0	0	0	0	0	0	0	0	0	0	0
Q3SZP5	ENSBTAG00000030174	0	0	0	0	0	0	0	0	28.2214	0	0	0	0	0	0	0	0	0	0	0	0	0	0	0	0	0	0	0	0	0	0
Q3SZX4	ENSBTAG00000015214	34.714	35.0283	35.2906	34.1676	34.5694	34.8048	34.2434	34.4874	34.3742	34.9336	35.1993	34.6619	35.1934	34.4875	34.639	35.0688	34.6959	35.5973	34.6952	34.4072	35.1645	34.4572	35.5192	34.71	34.8487	35.2157	35.0288	34.4121	34.5879	34.7944	0
Q3T054	ENSBTAG00000055033	0	0	26.4959	0	26.2741	26.2154	25.5778	0	0	0	26.8473	0	26.5911	26.645	0	26.3796	26.6374	0	0	0	26.3618	26.7212	26.1308	0	26.3233	0	0	0	0	0	28.7786
Q3T085	ENSBTAG00000011824	29.1838	27.6454	28.3151	27.6929	28.6829	28.3047	31.0992	28.006	29.4078	28.7782	28.4492	29.49	28.3498	28.7311	27.7362	28.1704	29.1512	31.1928	29.1575	29.7866	28.1864	28.1245	28.1821	29.0442	29.2404	28.5185	29.2127	28.5912	28.5472	28.5407	0
Q3T087	ENSBTAG00000020905	0	0	0	0	0	0	0	0	0	0	0	0	0	0	0	24.9808	0	0	0	0	0	0	0	0	0	0	0	0	0	0	0
Q3T0B6	ENSBTAG00000012739	0	0	0	24.7367	25.5287	0	0	0	0	0	0	0	0	0	0	0	0	0	0	0	0	0	0	0	0	0	0	0	0	0	30.1185
Q3T0E7	ENSBTAG00000012146	0	0	0	0	0	0	0	0	0	0	0	0	0	0	0	0	0	0	0	0	23.7826	0	0	0	0	0	0	0	0	0	0
Q3T0F9	ENSBTAG00000004736	0	25.7739	25.9388	25.4492	25.9863	25.9582	26.0338	0	25.7105	26.0523	25.6052	25.6554	0	25.5552	25.9121	26.3985	26.4019	26.2297	26.3467	26.0756	26.2558	0	25.713	26.0454	0	26.5996	0	0	0	0	0
Q3T0I5	ENSBTAG00000007900	0	25.13	0	0	0	0	25.3396	0	0	0	0	0	0	24.1606	0	0	0	0	0	0	0	0	0	0	0	0	0	0	0	0	0
Q3T0K2	ENSBTAG00000006370	0	0	0	0	0	0	0	0	0	0	25.1518	0	0	0	0	0	0	0	0	0	0	0	0	0	0	0	0	0	0	0	0
Q3T0L7	ENSBTAG00000023343	0	24.3321	24.1614	0	24.9646	24.8157	0	0	24.3887	0	0	0	24.732	25.0444	24.5736	24.9446	0	24.8087	0	0	0	0	0	0	0	0	0	0	0	0	0
Q3T0P6	ENSBTAG00000000894	34.1856	34.0101	34.3617	33.6452	34.0006	33.8857	34.2841	33.3588	33.9339	34.7851	34.4697	34.4856	34.5261	34.1474	34.5083	34.6309	33.9857	34.4684	34.0609	33.6083	34.2814	34.9302	33.9975	33.8109	33.8491	33.9513	33.7501	33.5729	34.2231	32.9099	0
Q3T0S6	ENSBTAG00000026327	0	0	0	0	0	0	25.3112	0	0	0	0	0	0	0	0	0	0	0	0	0	0	0	0	0	0	0	0	0	0	0	28.8287
Q3T0S7	ENSBTAG00000021944	0	23.4408	0	0	0	0	0	0	0	0	0	0	0	0	0	0	0	0	0	0	0	0	0	0	0	0	0	0	0	0	0
Q3T0T7	ENSBTAG00000021226	0	27.0968	0	26.598	27.0729	0	26.6182	26.9425	0	27.174	26.9363	27.1817	0	27.0917	0	0	0	0	0	0	0	0	0	0	0	0	0	0	0	0	28.0904
Q3T0U3	ENSBTAG00000007106	0	27.579	0	27.6429	27.7504	26.6579	0	0	0	26.3991	27.7963	27.4273	0	27.7116	0	27.2002	26.8107	26.8791	27.6079	0	0	27.5338	0	0	28.3161	0	0	0	0	0	0
Q3T0V7	ENSBTAG00000030302	26.1752	0	0	0	26.2453	0	0	0	0	0	26.6094	0	0	0	0	26.3437	26.0156	0	0	0	26.3645	26.477	0	0	0	0	0	0	0	0	0
Q3T0W4	ENSBTAG00000000789	0	0	0	0	0	0	0	0	0	0	0	0	0	0	0	23.4981	0	0	0	0	0	0	0	0	0	0	0	0	0	0	28.2881
Q3T0W9	ENSBTAG00000002060	0	0	0	0	25.2613	24.9741	0	0	0	0	0	0	0	0	0	0	0	0	0	0	0	0	0	0	0	0	0	0	0	0	30.0346
Q3T0X5	ENSBTAG00000006564	0	26.9939	0	26.9222	0	26.8374	26.7329	26.4799	27.0275	26.8375	26.7008	26.3452	27.1316	26.7563	27.3026	27.059	0	0	26.7917	0	26.9699	0	26.9283	0	0	0	0	0	0	0	0
Q3T0Y5	ENSBTAG00000000990	0	26.3237	26.0937	26.2113	26.5455	26.5235	26.1432	26.2708	26.8008	26.4712	26.8182	26.5114	26.5949	26.8867	26.4586	26.4645	26.391	26.1489	26.5226	26.0975	26.8005	27.6318	26.5421	26.8042	0	0	0	0	0	0	27.6134
Q3T0Z7	ENSBTAG00000040333	26.1829	26.5245	26.9241	26.0479	26.724	26.2702	26.7598	0	26.0363	27.2725	26.7806	26.2385	27.1538	26.7353	26.9015	27.4724	26.3345	27.0311	26.4085	26.5468	26.1487	27.6982	26.2705	0	0	0	0	0	0	0	0
Q3T100	ENSBTAG00000010265	25.5574	26.3904	26.0609	26.3874	26.5038	26.2542	26.8323	25.6602	0	26.6869	0	0	0	0	26.9062	0	0	26.7372	26.203	25.7985	0	0	26.7681	0	0	0	0	0	0	26.652	0
Q3T101		29.787	28.3198	29.6249	0	0	0	28.639	29.4883	30.4181	27.9282	28.9059	0	0	28.8062	27.6677	0	28.505	31.7589	0	28.8354	27.8019	28.5312	27.4485	29.515	0	0	0	29.5083	0	30.1059	0
Q3T108	ENSBTAG00000021288	26.8697	26.8179	26.5036	26.4446	26.7098	26.3933	26.4165	26.2124	0	26.327	26.4021	0	26.0823	26.7695	0	0	0	25.9189	26.5444	26.2134	27.0536	0	26.7407	0	0	0	0	0	0	0	29.6837
Q3T114	ENSBTAG00000012595	0	0	0	0	0	0	0	0	0	0	0	0	0	0	0	24.2664	0	0	0	0	0	0	0	0	0	0	0	0	0	0	35.5337
Q3T145	ENSBTAG00000019295	30.5053	30.9068	31.0301	30.4061	30.9928	30.6347	30.3451	30.203	30.5466	31.13	31.0735	30.773	30.8785	31.3188	31.1582	31.0496	31.0243	31.4017	30.7869	30.9969	31.088	31.218	31.1461	30.9378	31.0792	30.8216	30.5441	30.96	30.9875	29.9668	0
Q3T148	ENSBTAG00000005338	0	0	0	0	0	0	0	0	0	0	0	0	0	0	0	0	0	0	0	22.6422	0	0	0	0	0	0	0	0	0	0	0
Q3T149	ENSBTAG00000011969	33.8575	33.9961	33.686	33.537	33.5343	33.5069	33.6043	33.0148	33.7194	33.0377	34.4971	33.8047	33.7118	33.5511	33.3765	33.6443	33.5503	34.0029	33.9635	33.3891	33.5317	34.2736	33.7006	33.2391	33.9671	33.9247	33.4496	33.5211	33.4962	32.8004	0
Q3T165	ENSBTAG00000017120	26.833	26.9399	26.9609	27.2711	27.3605	26.9331	26.9366	27.0744	26.6863	27.0346	26.4964	26.685	26.2997	27.4818	26.7793	26.9217	26.9552	26.8297	27.0546	27.2258	26.4827	27.3822	26.9343	0	0	0	0	27.1099	26.628	0	0
Q3T169	ENSBTAG00000005620	0	0	24.6637	0	0	0	0	0	0	0	24.5665	0	0	0	24.9242	0	0	0	0	0	0	0	0	0	0	0	0	0	0	0	28.5914
Q3T186	ENSBTAG00000002866	0	0	0	0	0	0	0	0	0	0	0	0	0	0	0	23.9842	0	0	0	0	0	0	0	0	0	0	0	0	0	0	0
Q3T199	ENSBTAG00000013358	25.0546	0	0	24.7541	0	0	0	0	0	0	0	0	0	0	0	0	0	24.6513	0	0	0	0	0	0	0	0	0	0	0	0	29.5794
Q3Y5Z3	ENSBTAG00000019813	0	0	0	0	0	0	0	0	27.7352	27.2025	26.7516	0	0	26.8073	0	0	27.4788	27.7363	0	0	0	0	0	0	0	0	0	0	0	0	0
Q3ZBA8	ENSBTAG00000000843	27.9777	27.8379	28.3438	27.5418	28.5001	28.6119	28.4766	27.1527	27.1314	28.6627	28.2881	28.3151	28.558	27.2327	28.2783	28.4255	27.8052	27.5429	27.7406	27.1472	26.9738	27.5805	27.4691	0	28.1025	27.4033	27.1825	0	27.7783	27.2251	0
Q3ZBC9	ENSBTAG00000018707	31.1584	31.6819	31.2239	31.6108	31.4608	31.3732	31.4761	31.1428	30.8532	30.9933	31.3515	31.179	31.2786	31.4987	31.473	30.8079	31.4367	30.6142	31.3321	31.1109	31.0688	31.2689	31.5116	30.2608	31.6528	31.3124	31.535	31.0686	30.9551	31.4003	0
Q3ZBD4	ENSBTAG00000015204	28.3663	28.2125	27.7841	28.1216	28.1961	27.7671	28.2474	27.816	27.9935	27.6797	28.6875	0	27.6002	28.2524	27.8143	28.0896	27.8728	28.4238	28.5154	28.4503	28.0788	28.219	28.332	28.3995	28.3443	0	0	28.6814	28.1681	27.9032	0
Q3ZBD7	ENSBTAG00000006396	34.3619	34.1447	34.1972	33.7705	33.9127	34.0167	33.9781	33.3925	33.815	34.4173	34.3214	34.027	34.3807	33.9489	34.2622	34.3934	33.935	34.1762	34.034	33.5937	34.3358	34.538	33.8233	33.9399	33.312	34.066	33.6777	33.3808	33.9326	33.2621	0
Q3ZBF6	ENSBTAG00000007484	0	0	0	0	0	0	0	0	0	0	0	0	0	0	0	0	0	0	0	25.7246	0	0	0	0	0	0	0	0	0	0	0
Q3ZBH0	ENSBTAG00000019156	0	0	0	0	0	0	0	0	0	0	25.0557	0	0	0	0	0	0	0	0	0	0	0	0	0	0	0	0	0	0	0	0
Q3ZBH5	ENSBTAG00000010451	0	0	0	0	0	0	0	0	0	0	0	0	0	0	0	0	0	25.4225	0	0	0	0	0	0	0	0	0	0	0	0	27.3057
Q3ZBI6	ENSBTAG00000007300	27.7162	27.2932	27.6188	0	0	27.5456	27.5498	27.9413	27.4526	0	27.724	0	0	0	0	27.6801	27.819	27.4165	27.6259	27.892	27.5617	26.8215	0	0	27.7042	0	0	0	0	0	0
Q3ZBI7	ENSBTAG00000009713	0	0	0	0	0	0	0	0	0	0	0	0	0	0	0	0	0	25.6163	0	0	0	0	0	0	0	0	0	0	0	0	0
Q3ZBM1	ENSBTAG00000020928	0	0	0	0	0	0	0	0	0	0	0	0	0	0	0	0	0	26.4479	0	0	0	0	0	0	0	0	0	0	0	0	0
Q3ZBN5	ENSBTAG00000011847	0	29.0661	0	0	0	0	29.0047	0	0	29.2099	28.5809	0	0	0	0	0	0	28.1522	0	0	0	0	0	0	0	0	29.0363	0	0	0	31.6335
Q3ZBQ0	ENSBTAG00000014904	0	0	26.0243	0	0	25.7926	25.6717	0	0	25.7314	0	25.5659	25.5719	0	0	26.1459	26.0573	0	0	0	25.6103	26.0981	25.9349	0	0	0	0	0	0	0	31.3667
Q3ZBT1	ENSBTAG00000015000	28.706	28.8777	28.7729	28.3796	28.6433	28.76	28.8087	28.6267	28.4615	28.6627	28.5226	28.3993	28.6283	28.5843	28.7869	28.7285	28.3899	28.7536	28.5095	28.2086	28.1562	27.9557	28.7612	27.4122	27.7774	27.2013	27.8974	27.2382	28.0788	27.1732	32.3447
Q3ZBU0	ENSBTAG00000012818	33.3501	33.4438	33.1527	33.189	33.4559	33.2076	32.9944	33.2199	32.9933	33.0327	33.2158	33.0618	32.8085	33.1995	32.8815	32.8608	33.5094	33.2501	33.3096	33.5288	33.3976	33.1618	33.3231	33.2063	33.348	33.0021	33.2128	33.4423	33.0269	33.087	31.4568
Q3ZBU2	ENSBTAG00000003634	25.7485	0	0	0	0	0	0	0	0	0	0	0	0	0	0	0	0	0	0	0	0	0	0	0	0	0	0	0	0	0	0
Q3ZBU7	ENSBTAG00000021013	0	0	0	0	0	0	0	0	0	0	0	0	0	0	0	25.9984	0	0	0	0	0	0	0	0	0	0	0	0	0	0	0
Q3ZBX7	ENSBTAG00000011734	0	0	0	0	0	0	0	0	0	0	0	0	0	0	0	0	0	0	0	0	0	0	0	0	0	0	0	26.3978	0	0	0
Q3ZBX9	ENSBTAG00000030503	26.2102	0	0	0	27.3878	0	26.5963	25.9841	0	0	25.6098	0	0	25.4927	0	25.5777	0	27.5879	0	27.0979	26.3614	0	0	0	0	0	0	0	0	0	0
Q3ZBY4	ENSBTAG00000013099	30.1001	30.6173	30.5321	30.4699	29.9114	29.9695	30.485	29.6944	30.5742	30.2256	30.2264	30.7992	30.6728	29.8817	30.4229	30.4205	30.1926	30.5381	30.4776	29.7905	30.2911	29.8103	30.0752	30.3024	29.4354	30.4487	30.2186	29.6347	30.5594	30.0373	0
Q3ZBZ8	ENSBTAG00000015663	28.3825	28.187	28.157	27.9114	28.487	27.963	28.1329	27.5876	28.4069	27.9157	28.9655	28.3764	28.3726	28.3621	28.154	28.4171	28.049	27.9846	28.4501	28.2112	28.5305	28.8245	28.5954	28.4755	28.305	28.5024	27.8824	28.1761	0	0	0
Q3ZC07	ENSBTAG00000005714	27.6819	0	25.8616	26.2155	27.9277	0	0	0	27.771	0	0	0	0	0	0	0	28.0755	27.7694	26.9767	0	0	0	0	0	0	0	0	0	0	0	0
Q3ZC09	ENSBTAG00000005534	36.6637	36.4611	36.6306	36.1852	36.203	36.1959	36.3366	35.8831	36.268	36.838	36.7934	36.8211	37.1217	36.5832	36.7432	36.959	36.3038	36.578	36.443	35.9582	36.6888	37.2086	36.324	36.6613	36.2306	36.6669	36.4684	35.9852	36.6066	35.6916	28.0535
Q3ZC55	ENSBTAG00000009696	36.4521	36.4103	36.1873	36.3266	36.4761	36.4683	36.0797	36.5767	35.9991	36.1269	35.9124	35.6692	35.7753	36.3046	35.824	35.9652	36.4189	36.2321	36.0863	36.4903	36.1459	35.0136	36.362	35.8918	35.8339	35.7777	36.0252	36.3272	35.6949	36.1322	0
Q3ZC89	ENSBTAG00000019944	0	0	0	0	0	0	0	0	0	0	0	0	0	0	0	0	0	0	0	0	0	0	23.5899	0	0	0	0	0	0	0	0
Q3ZCF0	ENSBTAG00000010624	0	24.5047	0	24.3556	24.0052	24.8857	0	0	0	0	24.3294	0	24.7296	0	24.6178	0	0	24.3376	24.4089	0	0	0	0	0	0	0	0	0	0	0	0
Q3ZCH0	ENSBTAG00000011419	28.4109	28.2822	28.3318	28.706	29.0739	28.2832	28.3777	28.2588	28.5404	28.4642	28.5555	28.4521	28.289	28.5204	28.5393	28.6746	27.9964	27.6663	27.8654	28.3631	28.5001	28.3707	28.2184	27.2173	27.9708	0	0	25.9941	27.1576	0	0
Q3ZCH8	ENSBTAG00000002688	0	0	0	0	0	0	26.2228	0	0	0	0	0	0	0	0	0	26.4102	0	0	0	0	0	0	0	0	0	0	0	0	0	27.1437
Q3ZCI1	ENSBTAG00000005808	0	0	0	0	24.5676	0	0	0	0	0	0	0	0	0	0	0	0	0	0	0	0	0	0	0	0	0	0	0	0	0	0
Q3ZCJ2	ENSBTAG00000000497	0	0	0	0	0	0	0	0	0	0	0	0	0	0	0	0	0	0	0	0	0	25.5032	0	0	0	0	0	0	0	0	28.3133
Q3ZCK9	ENSBTAG00000014440	0	0	0	0	25.5153	0	0	0	0	0	0	0	25.8164	0	0	0	0	0	0	0	26.0034	0	0	0	0	0	0	0	0	0	0
Q3ZEJ6	ENSBTAG00000047040	0	0	0	0	0	0	0	0	0	0	0	0	0	0	0	0	0	26.1639	0	0	0	0	0	0	0	0	0	0	0	0	29.8559
Q45M50	ENSBTAG00000043563	0	25.5457	25.7216	26.3977	25.9155	26.2075	25.7965	25.7819	0	0	0	0	0	25.9873	0	25.6716	0	25.3983	24.7771	25.5943	0	0	25.2694	0	0	0	0	0	0	0	0
Q4H0Z3		0	0	0	0	0	0	0	0	0	0	0	0	0	0	0	0	0	0	0	0	0	0	26.1128	0	0	0	0	0	0	0	0
Q4U0T9	ENSBTAG00000011869	30.7294	28.8839	29.3599	30.9636	29.9701	29.0251	29.3797	29.3628	29.456	29.7676	29.8168	28.8956	29.3861	29.404	28.7378	29.2666	30.093	30.5943	30.8906	30.7308	30.0339	29.1483	29.4764	30.5895	30.5234	29.6799	29.9468	31.0999	29.4894	29.2969	0
Q56JV9	ENSBTAG00000009908	0	0	0	0	0	0	25.2107	0	0	0	0	0	0	0	0	0	0	0	0	0	0	0	0	0	0	0	0	0	0	0	29.4679
Q56JX3	ENSBTAG00000019701	0	0	0	25.8781	0	0	25.4904	0	0	25.2048	25.5735	0	0	25.3713	25.3702	0	0	0	0	0	0	0	0	0	0	0	0	0	0	0	0
Q56JX8	ENSBTAG00000040308	0	0	0	0	0	0	0	0	0	0	0	0	0	0	0	23.7312	0	0	0	0	0	0	0	0	0	0	0	0	0	0	29.6486
Q56JZ1	ENSBTAG00000012044	0	0	0	0	0	0	0	0	0	0	0	0	0	0	0	25.4857	0	0	0	0	0	0	0	0	0	0	0	0	0	0	27.1165
Q56K10	ENSBTAG00000019718	0	0	25.5003	0	24.6816	0	0	0	0	0	24.8732	0	0	0	24.9111	0	0	0	0	0	0	0	0	0	0	0	0	0	0	0	31.7075
Q56K14	ENSBTAG00000018320	0	0	0	0	0	0	25.5138	0	0	0	0	0	0	0	0	0	0	0	0	0	0	0	0	0	0	0	0	0	0	0	0
Q58CZ4	ENSBTAG00000010073	0	0	0	0	0	0	0	0	0	0	0	0	0	0	0	23.024	0	0	0	0	0	0	0	0	0	0	0	0	0	0	0
Q58D10	ENSBTAG00000003757	0	0	0	0	0	0	25.1544	0	0	0	0	0	0	0	0	0	0	0	0	0	0	0	0	0	0	0	0	0	0	0	0
Q58D70	ENSBTAG00000000469	0	0	0	0	0	0	0	0	0	0	0	0	0	0	0	0	0	0	0	0	0	0	24.9802	0	0	0	0	0	0	0	32.4121
Q58D76	ENSBTAG00000006101	0	0	0	0	0	0	0	24.1419	0	0	0	0	0	0	0	0	0	0	0	0	0	0	0	0	0	0	0	0	0	0	0
Q58DK1	ENSBTAG00000016048	23.6352	0	0	0	0	0	0	0	0	0	0	0	0	0	0	0	0	0	0	0	0	0	0	0	0	0	0	0	0	0	0
Q58DK5	ENSBTAG00000000251	0	0	0	0	0	0	0	0	0	0	0	0	0	0	0	0	25.5452	0	0	25.4125	0	0	0	0	0	0	0	0	0	0	0
Q58DM8	ENSBTAG00000017710	25.9965	0	26.814	26.3279	26.4674	26.5757	25.8932	26.2384	26.603	26.3408	26.7704	0	25.8107	26.7956	25.548	26.3121	26.0022	26.2872	0	26.5562	27.3186	26.8847	26.4737	0	0	0	0	0	0	0	0
Q58DQ3	ENSBTAG00000031723	0	0	0	0	25.2534	25.8847	0	0	0	0	0	0	25.0916	0	0	25.3882	0	25.328	0	0	0	0	0	0	0	0	0	0	0	0	0
Q58DT1	ENSBTAG00000020139	25.7667	0	0	26.2338	25.8937	0	0	0	25.7135	25.844	26.6384	25.6076	0	25.6001	26.3998	26.1964	0	25.7052	0	25.5813	0	0	25.0349	0	0	0	0	0	0	0	0
Q58DT6	ENSBTAG00000030209	26.2588	0	26.4339	0	0	0	26.2402	0	26.3103	26.6473	0	0	0	0	0	26.9836	26.4607	26.8115	26.0261	0	0	0	0	0	0	0	0	0	0	0	0
Q58DU5	ENSBTAG00000002808	26.0389	25.8632	0	0	25.9124	25.9054	0	25.8971	25.7984	25.9955	25.8649	25.7412	26.2031	26.0071	25.6572	25.907	25.6611	25.4427	26.1486	25.6353	26.1609	0	25.8788	0	0	0	0	0	0	0	0
Q5BIN5	ENSBTAG00000016988	0	25.6337	25.1054	0	0	0	0	0	0	0	0	0	25.5344	0	0	24.8197	0	26.0606	0	25.3339	25.4032	0	0	0	0	0	0	0	0	0	29.6466
Q5E938	ENSBTAG00000002282	0	0	0	0	0	0	0	0	0	0	0	0	0	0	26.5088	0	0	0	0	0	0	0	0	0	0	0	0	0	0	0	0
Q5E946	ENSBTAG00000020518	29.9404	30.0966	30.0295	29.6537	29.7141	29.3286	29.8173	28.8564	29.7598	30.4708	30.1752	30.1408	30.3377	29.942	30.1369	30.3347	29.7422	30.2763	29.9896	29.5784	29.9203	29.9847	29.9212	30.3261	29.6729	29.7173	29.8836	29.6771	29.9441	29.0772	26.7212
Q5E947	ENSBTAG00000003642	29.4796	29.8324	29.8321	29.8377	29.9348	29.8307	29.9688	29.5686	29.6452	29.9913	29.9962	29.7241	29.9562	29.6137	29.7525	30.084	29.6931	29.8168	29.6737	29.9545	29.8805	30.1172	29.7108	30.1459	29.6403	29.8195	29.7219	29.107	29.7527	29.1255	0
Q5E956	ENSBTAG00000019782	34.7951	34.5516	34.6986	34.4265	34.5288	34.3836	34.3591	34.0102	34.3732	35.1692	34.9255	35.1276	35.4479	34.7427	34.9634	35.1935	34.49	34.8782	34.7881	34.3515	35.0167	35.4518	34.5915	34.8378	34.3387	34.6004	34.538	34.0171	34.5645	33.7359	0
Q5E971	ENSBTAG00000005694	0	0	0	0	0	0	22.523	0	0	0	0	0	0	0	0	0	0	0	0	0	0	0	0	0	0	0	0	0	0	0	0
Q5E984	ENSBTAG00000010156	27.6633	27.1653	0	0	28.3597	0	28.0848	0	27.2634	28.3439	28.2278	28.3137	28.4182	28.0089	28.2864	27.8414	27.5054	0	0	0	0	0	0	0	0	0	0	0	0	0	35.835
Q5E987	ENSBTAG00000020641	0	0	25.2	0	25.2579	0	0	0	0	0	0	0	25.4329	0	0	0	0	0	0	0	0	0	0	0	0	0	0	0	0	0	0
Q5E995	ENSBTAG00000023462	0	0	0	0	0	0	0	0	0	23.1719	0	0	0	0	0	0	0	0	0	0	0	0	0	0	0	0	0	0	0	0	30.0786
Q5E997	ENSBTAG00000004072	30.9352	30.9266	30.8209	30.9182	30.8159	31.0148	31.0042	30.8919	30.8765	31.0892	30.8215	31.2312	31.0443	30.9498	31.085	30.6949	31.0566	30.9664	30.8953	30.9184	30.9666	29.8269	31.0443	31.0122	30.9357	31.0383	31.0928	30.9839	31.0658	31.1849	0
Q5E9B1	ENSBTAG00000019603	30.5034	30.656	29.8776	29.6568	30.5676	29.8972	29.2392	29.4671	29.8718	29.9166	29.7839	29.0231	29.4736	29.9399	29.7529	30.4872	29.9764	30.6504	30.1894	30.5997	30.7609	30.1176	30.0984	29.5953	29.2493	29.1914	28.6393	29.4871	27.2293	28.8254	0
Q5E9C0	ENSBTAG00000027446	0	0	0	0	0	24.3852	0	0	0	0	0	0	0	0	0	0	0	0	0	0	0	0	0	0	0	0	0	0	0	0	0
Q5E9D3	ENSBTAG00000024723	0	27.4188	27.0845	27.1211	28.1715	27.0749	0	26.9969	26.3434	0	0	26.2965	0	26.8434	0	0	0	0	26.2945	27.3934	26.2889	26.887	26.9623	0	26.8225	0	0	0	0	0	0
Q5E9D7	ENSBTAG00000005426	0	0	0	0	0	0	0	23.8883	0	0	0	0	0	0	0	0	0	0	0	0	0	0	0	0	0	0	0	0	0	0	0
Q5E9E6	ENSBTAG00000019494	0	0	0	25.5811	25.4336	25.0003	0	0	0	0	0	0	0	0	25.814	0	0	0	0	0	0	0	0	0	0	0	0	0	0	0	27.159
Q5E9F7	ENSBTAG00000021455	0	26.157	0	0	0	0	0	0	0	0	0	0	0	0	0	0	0	0	0	0	0	0	0	0	0	0	0	0	0	0	0
Q5E9F8	ENSBTAG00000024561	30.5556	29.2456	29.5265	30.0743	29.7062	29.7928	29.2761	30.0971	29.4067	29.0369	29.4197	29.4281	29.2198	29.2589	29.5512	29.6637	30.6575	30.2787	30.148	30.2786	30.3303	29.5208	29.9555	29.9229	29.7907	29.4481	29.6039	29.6715	29.2942	29.9632	0
Q5E9F9	ENSBTAG00000046712	0	0	0	0	0	0	0	0	0	25.5599	0	0	0	0	0	0	0	0	0	0	0	0	0	0	0	0	0	0	0	0	0
Q5E9L9	ENSBTAG00000002036	0	25.8005	25.7186	26.2151	25.5816	26.2284	26.1301	0	0	26.2696	0	25.8386	0	25.6931	25.5484	25.8154	26.069	0	0	25.9346	0	26.1779	25.9367	0	0	0	0	0	0	0	0
Q5E9M1	ENSBTAG00000021506	0	0	0	0	0	0	25.1438	0	0	0	0	0	0	0	24.992	0	0	0	25.2995	0	0	0	0	0	0	0	0	0	0	0	34.0958
Q5E9T9	ENSBTAG00000011070	0	0	0	0	0	0	0	0	0	0	0	0	0	0	0	25.6587	0	0	0	0	0	0	0	0	0	0	0	0	0	0	0
Q5E9V3	ENSBTAG00000002574	29.9435	28.8677	28.1381	27.6582	28.7887	27.6622	27.4891	27.4308	28.4804	27.5552	27.7936	27.1148	0	27.5626	27.209	26.9857	29.4686	28.8812	27.8983	29.8456	27.6892	28.6616	27.7791	28.7117	28.3527	0	28.1061	28.7122	0	0	0
Q5EA88	ENSBTAG00000016296	32.434	32.0646	32.3275	31.9441	32.0015	32.1489	32.2561	31.5552	31.8298	32.3875	32.1021	32.2621	32.3754	32.0988	32.219	32.5404	31.8525	31.7666	31.7369	31.2018	31.3188	31.8009	31.6087	31.5005	31.4654	31.8744	31.4755	31.552	32.0278	31.2839	0
Q5EAC9	ENSBTAG00000001303	26.1591	26.8506	26.4351	26.3397	26.9943	26.3092	26.7411	26.1151	0	0	26.7905	0	26.5017	26.0389	26.4531	26.5088	26.6381	26.7615	26.4987	26.9751	0	0	26.5042	0	0	0	0	0	0	0	0
Q5H9M6	ENSBTAG00000022509	0	0	0	0	0	0	0	0	0	0	0	0	0	0	0	27.2031	0	0	0	0	0	0	0	0	0	0	0	0	0	0	30.4204
Q5J801	ENSBTAG00000007043	0	0	0	0	0	0	0	0	27.0577	0	26.5433	0	0	0	0	0	26.0411	27.4001	0	0	0	0	0	0	0	0	0	0	0	0	35.9481
Q5KR47	ENSBTAG00000033217	35.0592	35.0182	34.7513	34.7123	35.3427	34.7065	34.5373	34.8925	34.8396	34.4649	34.1602	34.3687	33.8762	34.5672	34.264	34.753	34.7945	34.877	34.4833	35.3854	34.7105	33.6956	35.0274	34.8834	34.834	34.0807	34.4681	34.751	33.7408	34.4783	0
Q5KR48	ENSBTAG00000011424	36.3786	36.6334	36.2386	36.7665	36.7273	36.4274	36.7907	36.3754	36.3344	36.4208	36.3102	36.6098	36.2661	36.4418	36.4919	36.1861	36.4238	36.2807	36.6435	36.8126	36.288	35.0203	36.4872	36.9251	36.5484	36.5385	36.5942	36.7095	36.2212	36.5829	28.9971
Q5KR49	ENSBTAG00000005373	38.3996	38.3921	38.2755	38.5557	38.4746	38.4935	38.494	38.3106	38.3731	38.5948	38.3681	38.6377	38.4925	38.3005	38.4292	38.0418	38.3349	38.1295	38.3583	38.4425	38.3902	37.4907	38.3138	38.3646	38.5352	38.5205	38.6179	38.3425	38.3821	38.269	0
Q5U7H2		0	0	0	0	0	0	23.7649	0	0	0	0	0	0	0	0	0	0	0	0	0	0	0	0	0	0	0	0	0	0	0	24.8171
Q6EWQ7	ENSBTAG00000002018	27.0458	26.758	26.9967	26.8251	26.6037	27.0372	27.5836	0	27.5205	27.6932	26.9466	27.3749	27.6091	26.8321	26.9733	27.6335	27.087	27.2142	27.7377	26.8625	27.0366	0	27.1041	27.9041	0	0	0	26.8324	0	0	0
Q6T8D8	ENSBTAG00000011730	26.673	27.8389	26.514	26.7117	26.7715	27.0754	26.705	26.5941	26.9523	26.894	0	26.9468	27.2182	26.6633	26.7723	26.7757	27.7154	26.3702	26.6828	27.0073	26.6161	27.8751	27.5129	27.0053	27.4772	27.7452	28.1045	27.4401	27.1634	27.8199	0
Q6Y1E2	ENSBTAG00000016093	0	0	0	0	0	0	0	23.7337	0	0	0	0	0	0	0	0	0	0	0	0	0	0	0	0	0	0	0	0	0	0	0
Q76I81	ENSBTAG00000001360	0	0	0	0	24.8374	0	0	0	0	0	0	25.1818	0	0	0	0	0	0	0	0	0	0	0	0	0	0	0	0	0	0	31.7921
Q76LV2	ENSBTAG00000006270	28.206	29.2266	29.4684	29.1162	29.4475	29.3687	29.3764	29.2412	29.5835	28.7433	30.2506	29.1544	29.4621	29.6974	29.7823	29.452	30.026	29.5419	29.4636	29.0874	29.3979	29.4328	29.5301	28.2744	29.807	29.2981	29.3732	29.3949	29.559	28.3769	0
Q7JAT2	ENSBTAG00000043564	26.7068	0	26.885	27.0764	27.1291	26.7684	26.7933	26.7491	26.4577	26.8658	26.7432	26.6019	0	27.4449	0	0	0	26.327	0	26.952	0	0	0	0	26.4693	26.2533	0	26.8065	0	26.2531	0
Q7SIH1	ENSBTAG00000018137	0	0	25.3716	0	0	0	0	0	29.5682	0	23.8092	0	0	0	0	0	26.4522	28.1801	0	24.0064	0	0	0	0	0	0	0	0	0	0	0
Q7YRW9	ENSBTAG00000011104	29.6463	29.7123	29.4265	29.9588	29.7593	29.8641	30.0509	29.5589	29.3656	29.7933	29.522	29.8141	29.531	29.752	29.8651	29.14	29.9057	29.511	29.9952	29.9761	29.2835	29.5871	29.5809	29.2264	26.9779	29.0083	29.67	30.0422	29.4152	30.1321	0
Q861U5		24.6652	0	0	24.6024	0	24.7512	24.332	24.9889	0	0	0	0	0	24.3821	24.514	24.7448	0	0	0	24.7661	0	0	0	0	0	0	0	0	0	0	0
Q861V5		27.6691	26.8011	26.6026	26.8388	27.9649	26.7019	27.5873	26.8379	27.7349	27.8995	27.1302	27.2331	27.179	27.6907	26.6895	27.4898	27.7546	27.3089	27.1174	27.9087	27.682	28.0185	27.0207	27.5057	27.4293	26.8006	26.6963	27.4502	0	26.8379	34.0478
Q862D6		25.3857	0	0	25.362	25.1547	0	24.7055	0	0	0	24.5658	24.9142	0	25.014	24.9299	0	24.3001	0	0	0	0	0	0	0	0	0	0	0	0	0	30.8194
Q862H8		26.8895	27.5122	0	27.1971	26.6709	26.8466	26.9677	26.7853	26.637	26.347	27.267	27.3315	26.6183	26.8242	26.2611	27.2224	26.4352	26.2959	26.2395	26.6221	27.0668	0	26.1882	0	0	0	0	0	0	0	0
Q862L6		0	0	0	25.4197	25.0903	0	0	0	0	0	26.0919	0	0	0	24.7421	0	24.9176	0	0	0	0	0	0	0	0	0	0	0	0	0	0
Q862M6		0	0	0	0	0	0	0	0	0	25.0777	24.8439	24.3689	25.1353	24.5809	24.322	0	0	0	0	0	0	0	0	0	0	0	0	0	0	0	0
Q862N3		27.3139	0	0	0	27.6149	0	0	27.3109	0	0	0	0	0	0	0	0	0	0	0	0	0	0	0	0	0	0	0	0	0	0	0
Q8HXG5	ENSBTAG00000051287	0	0	27.1334	0	0	0	0	0	0	0	0	0	25.646	26.3708	0	27.5737	0	0	0	0	0	0	0	0	0	0	0	0	0	0	0
Q8HXG6	ENSBTAG00000019025	0	0	0	0	0	25.0902	0	0	0	0	0	0	0	25.1651	0	0	0	0	0	0	0	0	0	0	0	0	0	0	0	0	0
Q8MJU2		0	0	0	0	0	0	0	0	0	0	0	0	0	0	0	0	0	0	0	0	0	24.9924	0	0	0	0	0	0	0	0	0
Q8MKH6	ENSBTAG00000006419	33.557	33.2828	33.0402	33.0314	33.5289	32.9485	32.8471	33.1467	32.9549	32.4785	32.5558	32.6631	32.0296	32.9959	32.7294	33.0745	33.0554	33.3726	33.0796	33.4829	32.5724	32.871	32.9423	33.3209	33.52	32.9697	32.7332	33.4212	32.4345	33.1834	0
Q8MKH7	ENSBTAG00000022158	32.1343	32.7994	32.5146	0	0	32.1839	0	32.324	31.2583	0	31.8277	0	31.7098	0	31.5943	32.1278	32.4517	32.7981	32.9035	0	32.8026	33.175	32.5794	0	0	0	0	0	0	0	28.9936
Q8MKH8	ENSBTAG00000022158	36.0784	35.8669	35.8622	36.176	36.0352	36.2217	36.1513	35.9349	35.9091	36.0587	35.9783	36.3158	36.2407	36.0544	36.1519	35.9133	35.9676	35.6156	35.9189	35.9896	35.9827	35.9855	35.9983	36.0584	36.184	36.3306	36.2433	36.0628	36.0913	36.0274	0
Q8SPP7	ENSBTAG00000002635	0	0	0	0	0	0	0	0	27.5687	0	0	0	0	0	0	0	0	0	0	0	0	0	0	0	0	0	0	0	0	0	0
Q95140	ENSBTAG00000017389	0	0	0	25.1021	0	0	0	0	0	0	0	25.6037	0	25.241	25.6467	24.9596	24.6711	0	0	0	0	0	0	0	0	0	0	0	0	0	0
Q95KV7	ENSBTAG00000007812	26.8327	27.1472	26.7287	26.8066	26.969	26.5945	26.8492	26.8943	26.4223	0	26.2095	0	25.9166	26.6572	0	26.6851	26.5202	0	26.2579	26.248	0	0	26.3615	0	0	0	0	26.8948	0	0	0
Q9BE40	ENSBTAG00000018204	39.5913	39.146	39.1667	39.4014	39.2085	39.5434	39.4938	39.1661	39.3634	39.558	39.0232	39.6423	39.5905	38.3986	39.4474	39.0882	39.6208	38.8697	39.3501	39.0661	39.3563	38.7917	38.9336	39.2884	38.6855	39.4825	39.5867	38.1102	39.2776	39.2486	28.1742
Q9BE41	ENSBTAG00000007090	40.877	41.0481	41.0453	41.1468	40.9967	41.1178	40.9916	41.137	40.7615	40.937	41.0324	40.88	40.8981	41.089	40.9453	40.7304	40.9542	40.7997	40.897	40.8349	41.0173	40.3511	41.0354	40.7475	40.91	40.9826	41.0783	41.1408	40.8884	41.0184	0
Q9BGI1	ENSBTAG00000008648	0	0	0	0	0	0	0	0	0	0	0	0	0	0	0	25.4248	0	0	0	0	0	0	0	0	0	0	0	0	0	0	0
Q9BGI3	ENSBTAG00000012062	30.3318	30.5457	30.4901	29.7607	30.0715	30.0234	29.6231	29.706	30.2229	30.0632	30.3657	30.018	30.0292	30.2092	30.1337	30.263	30.0868	30.3901	30.2169	30.1278	29.7603	29.8676	29.9176	29.7081	29.9813	29.6648	29.7648	30.0456	29.774	29.5794	0
Q9N0V4	ENSBTAG00000017765	0	26.6501	26.7491	26.1184	26.3199	26.3334	26.6951	25.394	26.2114	27.1904	26.6962	26.58	26.4244	27.0528	27.4697	27.1566	26.6736	26.3234	26.8496	26.0719	0	0	26.6598	0	26.3345	0	0	26.7627	26.7571	0	0
Q9N180		0	24.8534	0	0	0	0	0	0	27.9271	0	0	0	0	0	0	0	0	0	0	0	0	0	0	0	0	0	0	0	0	0	0
Q9TTE1	ENSBTAG00000046540	0	0	0	0	0	0	0	0	28.5614	0	0	0	0	0	0	26.8573	0	29.4954	0	0	0	0	0	0	0	0	0	0	0	0	0
Q9TTK6	ENSBTAG00000030333	25.0609	26.295	25.5397	0	26.5882	26.1974	26.0217	25.9952	26.6599	26.6193	26.1566	0	0	25.9964	25.7245	26.1375	26.27	26.9615	26.1285	26.8204	0	0	0	0	0	0	0	0	0	0	0
Q9XSC6	ENSBTAG00000013921	36.9802	36.668	36.8576	36.7597	36.9494	36.7849	36.7275	36.3056	36.5276	37.1291	36.8046	36.8503	37.1898	36.8927	36.823	37.1864	36.596	36.9465	36.9927	36.7269	37.2969	37.4298	36.7646	36.9329	36.59	36.6586	36.5813	36.4129	36.7087	36.1689	0
V6F7T1	ENSBTAG00000010709	29.5067	29.3556	29.3345	29.4633	29.8194	29.6387	29.391	29.5519	28.882	29.588	29.1677	29.1227	29.0652	29.5801	29.5674	29.2308	29.3841	29.0901	29.3658	29.3421	29.0624	28.8417	29.5973	28.5603	29.1823	28.4407	0	29.5947	28.989	29.3771	0
V6F832	ENSBTAG00000000434	33.7746	33.1574	32.8835	32.9064	33.0715	33.014	32.9137	32.656	33.1444	32.4127	34.0479	32.7177	32.9459	33.1954	32.6751	33.1876	33.4969	33.2007	33.0148	33.1164	32.9241	33.5697	32.8997	32.9372	33.7286	32.9781	32.8937	33.1323	32.8792	32.4121	33.2524
V6F957	ENSBTAG00000007196	0	0	0	0	0	0	0	0	27.4006	0	0	0	0	0	0	0	0	27.3504	0	0	0	0	0	0	0	0	0	0	0	0	0
V6F9A2	ENSBTAG00000002258	27.4321	27.3825	29.0195	23.9252	27.3041	25.8182	27.0596	26.1414	30.18	25.6877	27.0274	0	26.9839	26.9895	26.9458	26.9591	27.9786	30.7723	27.7053	27.9656	25.3891	0	26.7604	0	27.7496	0	27.6142	0	26.3487	28.9147	27.5292
V6F9A3	ENSBTAG00000012398	0	0	0	0	0	0	0	0	26.451	0	0	0	0	0	0	0	26.3492	27.545	0	26.6098	0	0	0	0	0	0	0	0	0	0	0

## Sheet: Supplemental Table S2A (BEC)
UniProt ID	Ensembl ID	19c_BEC	20c_BEC	21c_BEC	22c_BEC	23c_BEC	24c_BEC	25c_BEC	26c_BEC	19ps_BEC	20ps_BEC	21ps_BEC	22ps_BEC	23ps_BEC	24ps_BEC	25ps_BEC	26ps_BEC
A0A140T897	ENSBTAG00000017121	7915000000	10970000000	14583000000	5034100000	6915900000	3362300000	8290900000	8372800000	24084000000	9472600000	10837000000	10222000000	7593900000	9611100000	11554000000	7787000000
A0A3Q1LG34	ENSBTAG00000001120	234740000	179220000	194360000	176410000	191220000	273330000	229720000	191090000	217670000	89036000	212930000	200220000	264590000	234060000	161010000	197720000
A0A3Q1LGQ8	ENSBTAG00000006907	0	119510000	151940000	181060000	183640000	178980000	286010000	91662000	0	239570000	65857000	0	156590000	65223000	158660000	0
A0A3Q1LHM2	ENSBTAG00000014068	1024700000	870660000	993420000	1220800000	1130000000	944680000	1109200000	1110800000	938550000	1121400000	839010000	727720000	855280000	1312700000	921210000	818160000
A0A3Q1LJ98	ENSBTAG00000052033	7817000000	8896400000	8371200000	9709800000	8278100000	8473300000	9542900000	9566000000	7855700000	9264300000	7389500000	9089600000	9740000000	8475600000	8859000000	7121100000
A0A3Q1LL07	ENSBTAG00000018399	20525000000	18516000000	22472000000	9278000000	8999400000	18525000000	13704000000	28991000000	26870000000	22254000000	19994000000	13604000000	18384000000	10855000000	18777000000	73192000000
A0A3Q1LL11	ENSBTAG00000046107	613920000	509400000	456240000	907340000	586210000	871410000	1264900000	0	1000800000	1468000000	615350000	1312400000	912400000	483440000	0	533590000
A0A3Q1LMX0	ENSBTAG00000016516	438170000	386140000	225450000	245090000	378070000	280200000	284330000	263250000	227910000	331480000	249980000	259240000	291560000	250970000	244550000	411780000
A0A3Q1LP42	ENSBTAG00000055045	1451500000	766830000	714120000	859390000	821620000	441810000	562660000	599540000	657840000	388380000	1020800000	216700000	297910000	619550000	298410000	557610000
A0A3Q1LT89	ENSBTAG00000025210	0	58919000	59269000	101350000	102920000	83824000	128440000	154280000	102100000	125310000	97999000	189220000	105760000	69732000	88195000	109360000
A0A3Q1LUN3	ENSBTAG00000012307	45893000	37880000	0	56341000	55254000	48950000	61993000	61516000	60134000	51862000	0	59355000	47260000	57512000	55779000	55127000
A0A3Q1LW10	ENSBTAG00000006165	83368000	376280000	0	120790000	477950000	426110000	467870000	209880000	331760000	0	95205000	311660000	426100000	0	0	345470000
A0A3Q1LWF3	ENSBTAG00000001398	6967100000	6515000000	6830300000	6102900000	7911800000	6973800000	4773400000	7477500000	6898300000	5028000000	4193300000	4089400000	3694400000	6357800000	4225600000	7655900000
A0A3Q1LWM5	ENSBTAG00000008812	794090000	831340000	612150000	868370000	815120000	901490000	785940000	727500000	0	610570000	813090000	831980000	831160000	652790000	0	614930000
A0A3Q1LX60	ENSBTAG00000013744	127850000	255850000	192310000	216090000	221860000	191010000	165970000	203760000	179210000	159030000	219440000	201930000	189920000	178430000	103230000	204600000
A0A3Q1LXK9	ENSBTAG00000011922	9659500000	9361200000	9055100000	10803000000	10844000000	10422000000	8963900000	10027000000	9354400000	8786100000	9676900000	9362800000	9696000000	8956000000	9752500000	8669600000
A0A3Q1LYI6	ENSBTAG00000003307	337760000	468530000	491300000	324640000	434020000	462770000	379860000	430050000	358570000	292840000	349810000	292890000	250270000	456860000	299570000	351670000
A0A3Q1LYW4	ENSBTAG00000004806	2151800000	2365800000	3312900000	3116900000	2429800000	2695500000	2764400000	2577300000	2125500000	3397200000	2752300000	2708800000	3669700000	2417600000	3522600000	2507500000
A0A3Q1LZV6	ENSBTAG00000012849	152580000	71092000	132760000	143020000	0	143410000	210860000	207830000	145100000	248350000	128030000	224560000	168510000	112870000	132140000	157620000
A0A3Q1M010	ENSBTAG00000000111	240250000	421480000	479320000	298340000	356770000	279220000	281090000	263310000	200690000	316290000	245070000	281530000	351720000	615310000	293970000	237860000
A0A3Q1M119	ENSBTAG00000005664	2066000000	1778100000	2689800000	1877100000	1799400000	2014600000	2588700000	2315100000	1514300000	2553600000	1886300000	2209100000	2052100000	1944200000	2194100000	2370900000
A0A3Q1M129	ENSBTAG00000008185	523570000	690160000	604500000	703120000	592040000	740030000	630900000	633080000	470690000	631430000	492100000	640580000	554950000	610120000	550710000	529260000
A0A3Q1M1H0	ENSBTAG00000018707	36756000000	29805000000	31224000000	33412000000	38314000000	29955000000	33565000000	30842000000	30726000000	31453000000	32058000000	33242000000	31801000000	32145000000	28704000000	32206000000
A0A3Q1M1N2	ENSBTAG00000012193	0	1925700000	1777000000	0	0	0	0	1643700000	0	0	0	0	1613500000	0	1537600000	1628600000
A0A3Q1M1R3	ENSBTAG00000006907	1047900000	1187100000	928460000	1012800000	1229700000	1003200000	938330000	1144300000	1066400000	874640000	950950000	1189200000	962050000	1169300000	914950000	971470000
A0A3Q1M1U2	ENSBTAG00000019851	75962000	120850000	101520000	116430000	80116000	97602000	77307000	99812000	0	117950000	85500000	0	93537000	104810000	83844000	0
A0A3Q1M304	ENSBTAG00000006253	61750000000	56580000000	58106000000	76890000000	61248000000	59407000000	55897000000	58021000000	54048000000	47935000000	58232000000	51405000000	56050000000	54091000000	51215000000	50051000000
A0A3Q1M4M4	ENSBTAG00000006441	723940000	654360000	867230000	726790000	806990000	772940000	527660000	715330000	714460000	552410000	623150000	493760000	554770000	1064800000	646510000	706200000
A0A3Q1M5Q3	ENSBTAG00000048504	0	84172000	0	0	0	76208000	91074000	82445000	122080000	104400000	119750000	0	110110000	0	0	113130000
A0A3Q1M6F2	ENSBTAG00000053974	6202100000	5290300000	5293300000	5865200000	5249900000	5916000000	6858800000	7322800000	5269900000	5501600000	5329800000	7710700000	7181300000	6421800000	7344200000	5565700000
A0A3Q1M6J0	ENSBTAG00000008862	489850000	1209500000	529480000	696090000	687160000	746410000	1000600000	609330000	410490000	838310000	731290000	832220000	678540000	509520000	979900000	448330000
A0A3Q1M6K6	ENSBTAG00000006429	4526300000	3318900000	4144600000	4480700000	5303100000	3188300000	3229400000	3739900000	3933200000	4170800000	4262300000	3054600000	3650400000	4798400000	3300800000	4358300000
A0A3Q1M7H7	ENSBTAG00000021514	0	54823000	0	44446000	49178000	0	0	0	40899000	55107000	65328000	0	46566000	55246000	0	0
A0A3Q1MB48	ENSBTAG00000010559	111150000	124070000	101200000	133430000	113400000	97296000	126910000	93356000	79710000	80742000	67231000	89280000	65689000	86755000	117680000	106970000
A0A3Q1MBG9	ENSBTAG00000015690	769990000	720990000	578630000	438460000	593030000	518560000	526850000	599560000	862820000	348810000	566190000	530110000	514090000	759100000	412000000	603280000
A0A3Q1MBS5	ENSBTAG00000018255	157830000	196650000	193920000	230790000	124360000	194010000	220270000	179080000	176160000	169700000	140130000	156800000	124260000	165390000	165440000	117780000
A0A3Q1MBY4	ENSBTAG00000008621	0	0	64361000	33757000	0	0	49408000	0	0	62880000	0	78325000	53506000	0	0	59996000
A0A3Q1MC60	ENSBTAG00000006907	171620000000	147820000000	154740000000	168360000000	166440000000	166380000000	167230000000	159080000000	153510000000	171510000000	148290000000	154720000000	150090000000	143970000000	153880000000	146660000000
A0A3Q1MDH5	ENSBTAG00000002863	201970000	144090000	160620000	221170000	394950000	146740000	92530000	147280000	181660000	0	171750000	159040000	0	220250000	62354000	228360000
A0A3Q1MDT7	ENSBTAG00000050667	1021000000	564040000	735830000	972100000	765070000	957630000	835350000	1027100000	1096100000	849200000	893060000	874370000	787710000	1009800000	647360000	1066400000
A0A3Q1MDU8	ENSBTAG00000008248	227370000	204250000	202630000	285690000	238940000	257130000	224020000	326230000	230020000	249600000	197970000	265470000	211080000	239880000	182160000	197800000
A0A3Q1ME14	ENSBTAG00000022160	47076000	53459000	49272000	36550000	59076000	58099000	0	32784000	30957000	60673000	49627000	0	0	41764000	63233000	0
A0A3Q1MG38	ENSBTAG00000016924	1074200000	847360000	1046500000	917300000	1182600000	847770000	942440000	840770000	696450000	1131800000	856730000	863730000	595120000	1086400000	928230000	826150000
A0A3Q1MG48	ENSBTAG00000006907	628890000	327740000	0	0	0	577560000	0	677640000	434280000	0	411820000	0	0	0	451220000	636190000
A0A3Q1MHP4	ENSBTAG00000054952	76471000	0	0	161750000	170100000	187870000	266680000	325790000	173680000	184800000	122690000	224560000	153930000	172530000	107970000	0
A0A3Q1MHX8	ENSBTAG00000000948	0	42918000	0	53035000	45011000	0	37501000	0	0	34773000	0	0	0	34172000	27922000	35255000
A0A3Q1MI08	ENSBTAG00000019852	439170000	317530000	500450000	451050000	620300000	446460000	477480000	456750000	408030000	462370000	393540000	322040000	315310000	488080000	411980000	453610000
A0A3Q1MIY1	ENSBTAG00000051744	154030000	0	125750000	209470000	140760000	102580000	208650000	153110000	162930000	143860000	81732000	0	119550000	124390000	143270000	0
A0A3Q1MKC7	ENSBTAG00000020087	0	144880000	152090000	166440000	87096000	138480000	188290000	101320000	164900000	154640000	192260000	146940000	135230000	145260000	189470000	116700000
A0A3Q1MLP3	ENSBTAG00000006227	247370000	149090000	246500000	244210000	296490000	222890000	209890000	156390000	155150000	224290000	179890000	192510000	116520000	264780000	216380000	198430000
A0A3Q1MN97	ENSBTAG00000021879	765700000	639230000	621330000	635090000	539330000	640040000	582500000	429320000	583970000	590940000	725720000	576860000	713170000	566520000	488350000	649510000
A0A3Q1MP66	ENSBTAG00000051149	207400000	0	164390000	0	236510000	0	0	144120000	0	0	153540000	0	0	249640000	171640000	221350000
A0A3Q1MP69	ENSBTAG00000015839	82987000	66892000	85304000	88533000	216320000	82616000	53617000	0	102120000	108010000	144770000	94419000	114350000	78445000	66448000	47790000
A0A3Q1MQS4	ENSBTAG00000017183	4648100000	5648100000	4687400000	4964500000	5916500000	4947200000	5637000000	3637100000	5115500000	5324800000	6803800000	4848300000	4676400000	4393000000	4203700000	5108600000
A0A3Q1MQU9	ENSBTAG00000054051	6736800000	7334000000	6720100000	7312400000	6301800000	7274100000	6930800000	7762400000	5886200000	7026800000	6041800000	7235800000	7045300000	7015800000	7669000000	5518400000
A0A3Q1MQV0	ENSBTAG00000017765	710140000	731800000	921830000	516770000	651160000	611960000	775440000	387480000	737560000	902970000	971460000	841790000	780570000	1013700000	1070900000	713100000
A0A3Q1MRA1	ENSBTAG00000006999	4026100000	4281000000	3250600000	4350300000	3306100000	4285200000	4620000000	3997200000	3221400000	4334300000	3387600000	3746000000	3632500000	4017300000	4365300000	3543900000
A0A3Q1MU63	ENSBTAG00000034373	166660000	104630000	108420000	100880000	161590000	123130000	117240000	0	239560000	134190000	165240000	153510000	0	168660000	0	0
A0A3Q1MU86	ENSBTAG00000014806	4079000000	4070000000	3989600000	4774000000	3291500000	5711100000	4870800000	4653800000	3135800000	5276800000	3981400000	4681700000	4277700000	3874700000	5353500000	4763100000
A0A3Q1MUA3	ENSBTAG00000010082	0	0	51996000	59767000	61394000	60571000	0	0	47565000	86099000	0	57681000	44973000	37846000	58201000	53862000
A0A3Q1MV91	ENSBTAG00000006745	1459900000	963800000	1504700000	484020000	463330000	312690000	655800000	1051400000	16499000000	132180000	626250000	262970000	187060000	523550000	423550000	263300000
A0A3Q1MVM8	ENSBTAG00000018278	1201300000	919420000	1171300000	1005900000	1155000000	1055500000	931940000	994290000	938850000	1033600000	716430000	624850000	697500000	1228600000	835740000	788210000
A0A3Q1MXQ0	ENSBTAG00000013411	5046500000	5400300000	4479400000	5042600000	5966200000	4786000000	5032100000	4401000000	4529300000	6301900000	4826900000	6024700000	5583800000	5184700000	5489300000	4966800000
A0A3Q1N0B0	ENSBTAG00000016975	154690000	86439000	188840000	163800000	152480000	164980000	132020000	170130000	251380000	205280000	215740000	183540000	171230000	125930000	104620000	200550000
A0A3Q1N238	ENSBTAG00000006075	502340000	301010000	373660000	279550000	409780000	344810000	317790000	299830000	354510000	272820000	303490000	297630000	281320000	381460000	271570000	387000000
A0A3Q1N8A3	ENSBTAG00000004554	1243400000	1155100000	1097700000	1025800000	994000000	1260000000	1154900000	1103200000	1203700000	1241900000	1016200000	1237700000	1032100000	918640000	1055800000	1049700000
A0A3Q1NE82	ENSBTAG00000013468	601240000	547670000	405530000	514040000	906100000	408780000	505420000	398470000	818420000	480800000	549930000	602770000	612350000	667240000	338340000	486720000
A0A3Q1NFY4	ENSBTAG00000052709	3072600000	2943900000	3291900000	3266900000	3341300000	3716500000	2844500000	3260200000	3268900000	3281600000	3434900000	2981600000	3346500000	2774600000	3128100000	2851700000
A0A3Q1NI96	ENSBTAG00000053626	9523600000	9936800000	8569200000	10786000000	10253000000	9963800000	8964800000	9239300000	8893800000	8867900000	7836100000	10654000000	9393200000	9107700000	9579800000	7320500000
A0A3S5ZPU2	ENSBTAG00000004922	39277000	0	0	39539000	29977000	45148000	33896000	0	0	0	38116000	0	0	0	42327000	38664000
A0A452DHU7	ENSBTAG00000001059	0	0	95032000	84861000	0	93894000	85733000	76987000	74080000	67167000	78382000	0	78517000	89969000	98626000	0
A0A452DI24	ENSBTAG00000005316	128200000	147140000	171260000	212760000	131930000	135430000	135160000	164940000	152510000	182120000	175330000	188290000	115390000	123840000	160000000	118630000
A0A452DI87	ENSBTAG00000008314	192500000	197740000	206490000	233500000	317830000	188850000	214950000	209640000	195660000	262250000	210170000	0	160030000	251410000	134710000	259660000
A0A452DIH7	ENSBTAG00000030974	706810000	606700000	690560000	684570000	515510000	636090000	649190000	571070000	650230000	707340000	611750000	586110000	659840000	578790000	794390000	748820000
A0A452DKH0	ENSBTAG00000008985	67974000	73860000	96239000	63145000	65120000	75647000	94404000	62006000	90899000	67240000	83320000	74500000	78401000	82191000	78535000	103340000
A0A452DKJ4	ENSBTAG00000014601	80397000	0	81781000	88129000	77913000	112810000	65509000	148290000	112470000	92664000	86261000	0	0	0	0	0
A0A493UA87	ENSBTAG00000009902	0	104870000	164150000	78529000	144230000	0	71994000	99170000	0	107810000	156140000	108020000	0	114120000	0	153870000
A0JNC0	ENSBTAG00000014719	799530000	722200000	619890000	718050000	806840000	731510000	859560000	672980000	727300000	883800000	685180000	767420000	707730000	709980000	771750000	697200000
A0JNJ5	ENSBTAG00000009707	371170000000	426190000000	373400000000	451280000000	471000000000	409580000000	453920000000	382040000000	369750000000	507250000000	420290000000	482550000000	434040000000	403970000000	434840000000	316500000000
A1A4R1	ENSBTAG00000046003	2892900000	1986700000	1966300000	2526000000	3155400000	2475200000	2267400000	2330000000	3477000000	2824300000	2493500000	2431100000	2346200000	2427600000	1998500000	2963700000
A1L5B6	ENSBTAG00000021746	0	132530000	177120000	80602000	114040000	107560000	76464000	0	215330000	133470000	148920000	0	99272000	109670000	81934000	104710000
A2VDL6	ENSBTAG00000010551	226580000	153210000	143190000	232260000	233690000	140110000	130730000	113470000	150430000	192670000	0	0	149320000	328660000	145900000	157400000
A2VDZ9	ENSBTAG00000017424	175590000	125070000	106320000	139660000	240510000	124030000	156270000	126950000	130260000	129560000	145780000	174610000	0	144550000	181740000	75108000
A3KMV5	ENSBTAG00000016764	0	37241000	38166000	0	51296000	0	59197000	0	0	37951000	47330000	0	0	52091000	49317000	0
A4FUZ1	ENSBTAG00000012703	543590000	513110000	551340000	391770000	766700000	431600000	576940000	280060000	565050000	1008500000	662590000	805520000	767520000	629270000	759560000	1046400000
A4FV78	ENSBTAG00000010741	3238000000	2880000000	2457200000	4371300000	3412000000	2814000000	3596300000	2589700000	2632400000	2855300000	2799100000	3151400000	2799900000	3447000000	4003300000	2249800000
A4IFG0	ENSBTAG00000017765	83463000	0	149660000	0	85899000	104550000	96478000	0	0	201910000	0	201530000	152380000	175150000	269310000	103760000
A4IFK4	ENSBTAG00000006434	3736100000	3475600000	3381800000	4140800000	4994200000	3784900000	3440200000	4262700000	3279500000	3308000000	3607400000	3507600000	3444400000	3534500000	3479700000	3256800000
A4IFM7	ENSBTAG00000014930	316110000	275670000	326320000	246630000	271200000	242520000	308560000	0	292300000	195320000	251760000	400840000	283120000	228460000	446340000	329270000
A5D7D1	ENSBTAG00000011215	4668100000	2776400000	2711100000	2852000000	4295300000	2679000000	2390200000	4253600000	3417200000	2292300000	2642200000	1666800000	1775900000	2816500000	1912400000	2436100000
A5D7N2	ENSBTAG00000038025	2050700000	1319300000	1401600000	1838900000	1821400000	1960600000	1871100000	2126900000	2405600000	1732900000	1693800000	1518600000	1502300000	1573900000	1379300000	2023000000
A5D984	ENSBTAG00000001601	61266000000	47227000000	45852000000	50336000000	46310000000	44277000000	50922000000	32706000000	35145000000	58731000000	51686000000	55150000000	55617000000	43221000000	59181000000	51386000000
A5D9F0	ENSBTAG00000014463	344440000	401210000	390760000	492340000	476220000	421360000	484280000	397110000	375250000	419140000	437370000	380620000	371840000	352060000	398860000	370540000
A5PJE3	ENSBTAG00000001638	1033900000	568630000	1062000000	195680000	249500000	84757000	207040000	620240000	17650000000	0	303390000	155640000	29264000	261220000	249940000	123620000
A5PJI6	ENSBTAG00000021992	104610000	92091000	0	0	150010000	147270000	145630000	123350000	116770000	203080000	129780000	186490000	174000000	148520000	113050000	138560000
A5PJQ6	ENSBTAG00000010843	0	106950000	102100000	115350000	99379000	109700000	100400000	0	110110000	129880000	104560000	86148000	0	73831000	76911000	87872000
A5PJR4	ENSBTAG00000017616	494810000	472030000	498650000	426100000	441510000	416740000	379340000	193240000	224180000	456310000	459450000	471900000	477240000	300740000	440870000	347320000
A6H7E3	ENSBTAG00000011182	289800000	298670000	169050000	135040000	335950000	211270000	150020000	124930000	168290000	146290000	198020000	100780000	0	156460000	140030000	258440000
A6H7I0	ENSBTAG00000006563	130830000	136690000	0	155140000	108660000	159370000	199720000	127520000	0	146350000	107960000	0	0	145380000	118920000	0
A6H7J6	ENSBTAG00000006045	148690000	223720000	179610000	259470000	296900000	252660000	208600000	204610000	312600000	245020000	117950000	263960000	219820000	260950000	207790000	222720000
A6QLL8	ENSBTAG00000012927	192250000000	150410000000	174710000000	156500000000	148500000000	142770000000	181930000000	123320000000	136610000000	203900000000	156630000000	174790000000	204900000000	127840000000	167650000000	190890000000
A6QLS9	ENSBTAG00000000985	0	0	0	66188000	55204000	60091000	43118000	0	33483000	49818000	0	37686000	62110000	47716000	81334000	35226000
A6QNM9	ENSBTAG00000016762	862930000	999930000	1013000000	1195600000	1023900000	922190000	890720000	946110000	670110000	1034500000	778890000	520460000	573280000	1108500000	782310000	846560000
A6QNS6	ENSBTAG00000007244	290150000	233760000	156170000	388930000	352370000	367270000	442460000	467410000	508920000	323810000	322540000	412760000	332520000	255140000	0	305720000
A6QP82	ENSBTAG00000008868	0	41454000	0	0	44303000	70623000	0	0	89196000	0	73811000	0	0	52752000	0	50770000
A6QP89	ENSBTAG00000011392	46350000000	53427000000	44671000000	41811000000	42978000000	48497000000	47381000000	50187000000	43421000000	37805000000	43583000000	36421000000	32386000000	47118000000	40123000000	42581000000
A6QP99	ENSBTAG00000021508	157020000	156650000	119210000	272770000	323470000	195340000	139660000	237680000	220130000	243300000	204220000	212100000	187590000	191590000	168010000	198930000
A6QPA6	ENSBTAG00000011803	1956500000	2655000000	1687600000	2183300000	2012400000	1918100000	1934100000	1769400000	1987700000	2919100000	1957400000	2335500000	2382300000	2270800000	2807200000	1208600000
A6QPA7	ENSBTAG00000011548	3198300000	2812600000	2669700000	2878800000	3064300000	3206200000	4094400000	2723500000	2875500000	4041500000	3951800000	3487800000	3214300000	2981800000	3763200000	3498000000
A6QQQ3	ENSBTAG00000017834	117240000	63725000	0	0	115400000	0	326680000	43494000	413950000	61321000	77831000	198400000	71614000	98498000	34382000	0
A7E3D5	ENSBTAG00000005127	158830000	155220000	127210000	148730000	138200000	149530000	100930000	142330000	189860000	139630000	193920000	164370000	187700000	195160000	146090000	158900000
A7E3S8	ENSBTAG00000006202	100320000	86557000	72231000	0	127620000	88710000	100780000	90704000	112670000	85048000	142060000	0	90848000	121400000	0	110370000
A7E3V1	ENSBTAG00000046019	657320000	930370000	974600000	981590000	1208200000	885420000	769290000	867940000	628330000	712850000	703070000	518310000	507850000	731500000	574930000	617010000
A7MB72	ENSBTAG00000040028	92923000	107810000	88450000	132810000	121240000	107400000	95576000	106590000	82588000	94840000	79599000	118760000	101670000	95316000	106960000	92805000
A7MB78	ENSBTAG00000039958	482720000	724360000	598180000	594390000	542360000	620800000	626320000	771060000	528590000	591780000	670370000	606800000	565390000	656070000	692280000	504240000
A7YY43	ENSBTAG00000003966	94872000	94634000	98689000	99910000	99546000	97399000	127880000	84989000	105510000	142150000	96467000	100090000	84018000	101550000	110300000	90470000
A8WFQ0	ENSBTAG00000019419	107570000	80765000	125300000	117550000	119590000	111090000	79934000	108500000	102980000	92767000	92800000	0	84057000	123720000	0	109960000
B2KPB9		773770000	538890000	560870000	540320000	621410000	524130000	528480000	525800000	350290000	583280000	438030000	304440000	275290000	526680000	378300000	497780000
B3IVN4	ENSBTAG00000001601	5232800000	3969200000	4598500000	3549200000	3793900000	3804600000	4316700000	3416000000	3524100000	4656900000	4666100000	5201100000	4503700000	3969300000	4932900000	4480700000
E1B9K1	ENSBTAG00000017246	3331000000	3476200000	3710700000	3169400000	3590300000	3708300000	2973700000	3864400000	3372100000	3558800000	4040000000	2852700000	3699500000	3303100000	3008900000	4188300000
E1BAJ4	ENSBTAG00000010389	524850000	750150000	446740000	709120000	627030000	682150000	681610000	593210000	487850000	585180000	491880000	608910000	520760000	549090000	691980000	441480000
E1BB91	ENSBTAG00000030190	3768000000	2010400000	1709700000	3689800000	3867900000	3295800000	6910500000	3950300000	4841500000	2730600000	2892200000	4601600000	3726100000	2726000000	2810000000	2697800000
E1BCU2	ENSBTAG00000014885	2731700000	2202200000	1722800000	2441500000	2852400000	1808500000	1451200000	2288600000	1931800000	1573400000	1737300000	548860000	859970000	2207700000	1328300000	1958000000
E1BDC7	ENSBTAG00000021132	959020000	973880000	873100000	1082100000	1197700000	990230000	838880000	948470000	950250000	838160000	891880000	861410000	1064100000	982770000	855090000	893670000
E1BDK6	ENSBTAG00000022635	280760000	260800000	126420000	235630000	202050000	253570000	416560000	419530000	434390000	280140000	267200000	430910000	499010000	275880000	130540000	213490000
E1BE77	ENSBTAG00000001503	2870400000	2565300000	2273200000	2923400000	3177400000	2705800000	3519800000	2692500000	2495800000	2458100000	2815500000	2645800000	2598600000	2635700000	2964400000	2773900000
E1BF23	ENSBTAG00000009387	63416000000	58910000000	56897000000	61094000000	56798000000	65167000000	65255000000	62720000000	53001000000	69143000000	58335000000	62243000000	60761000000	57160000000	61835000000	56437000000
E1BFV0	ENSBTAG00000006586	89189000	47254000	70322000	64887000	69544000	71524000	54768000	74962000	48955000	68687000	58253000	65389000	71680000	46365000	56393000	57410000
E1BI98	ENSBTAG00000011802	1008800000	627980000	479090000	1244900000	1397400000	1050800000	4017300000	1483200000	1897300000	882430000	926270000	1789700000	1310300000	877850000	946340000	872110000
E1BIS6	ENSBTAG00000011752	1923900000	1948500000	2141500000	2297500000	2702700000	2331100000	2318200000	2258500000	2059100000	1968100000	2150800000	2114800000	2305300000	1845700000	2318600000	1960900000
E1BJA2	ENSBTAG00000006838	324770000	238400000	310850000	239450000	344430000	311380000	302980000	194870000	209320000	307100000	253900000	183410000	156430000	266630000	172680000	244420000
E1BK71	ENSBTAG00000009576	289530000	201600000	168450000	251190000	329420000	253780000	270040000	235210000	206180000	256880000	192360000	244900000	198770000	219590000	161790000	162400000
E1BLN7	ENSBTAG00000006733	162720000	167990000	155520000	235650000	249190000	154150000	194370000	165480000	107990000	168940000	209910000	200850000	203880000	204840000	273980000	133550000
E1BNE2	ENSBTAG00000015273	134750000	96525000	153280000	124950000	100460000	106490000	142520000	89642000	107950000	121450000	132010000	98053000	146100000	124040000	154570000	187960000
E1BNE7	ENSBTAG00000039684	432710000	321650000	319520000	334220000	522720000	398470000	393110000	403350000	480860000	421280000	335430000	384290000	381150000	480870000	262210000	319480000
E1BNV1	ENSBTAG00000020080	48160000000	39969000000	45299000000	56633000000	47170000000	51561000000	57768000000	48408000000	39865000000	67152000000	41962000000	59515000000	54297000000	45898000000	57403000000	42315000000
E1BP87	ENSBTAG00000037794	18494000000	29291000000	13282000000	22517000000	18059000000	15311000000	16681000000	15188000000	8872400000	14236000000	17854000000	4450800000	4495900000	17188000000	17038000000	5750600000
E1BP91	ENSBTAG00000011435	0	78739000	90882000	63354000	72695000	0	69936000	40689000	90098000	95661000	85461000	55220000	84778000	64711000	83207000	104220000
E1BPV6	ENSBTAG00000027524	71838000	0	67108000	92085000	59648000	59424000	67066000	71983000	0	95915000	51050000	41285000	0	85934000	70158000	66038000
F1MAV0	ENSBTAG00000022120	594390000	349280000	974090000	165430000	165130000	141730000	263920000	381380000	20365000000	41663000	257990000	122980000	116150000	282600000	157050000	119270000
F1MB01	ENSBTAG00000013290	291950000	193220000	229420000	197600000	159560000	148240000	186600000	179320000	177860000	232860000	194490000	231120000	88596000	174730000	175470000	174080000
F1MBR1	ENSBTAG00000000440	397970000	513140000	468990000	496330000	658690000	426710000	740570000	459870000	565970000	594360000	685750000	566630000	607530000	461150000	629220000	574230000
F1MD77	ENSBTAG00000011966	458990000	356530000	280120000	480210000	494110000	504920000	611370000	595080000	590870000	509400000	422240000	614040000	588580000	359930000	336380000	350730000
F1MDV3	ENSBTAG00000044126	63371000	0	59276000	0	72659000	72972000	77726000	87619000	0	104910000	70966000	68549000	55942000	104630000	68792000	55135000
F1ME15	ENSBTAG00000018369	44908000000	48564000000	37054000000	34332000000	59686000000	34269000000	30135000000	35167000000	31889000000	29699000000	22427000000	25876000000	19792000000	32366000000	26397000000	32522000000
F1MEQ3	ENSBTAG00000006463	443380000	357010000	432650000	450580000	576550000	352560000	462510000	389480000	431490000	443070000	332460000	352040000	318300000	598930000	311950000	563050000
F1MER7	ENSBTAG00000017122	1032500000	587030000	644570000	949590000	909940000	945600000	1282700000	1186900000	1140800000	924350000	649920000	1144300000	790170000	610750000	672610000	815650000
F1MFZ5	ENSBTAG00000002898	64069000	80250000	67370000	67212000	66488000	90657000	95449000	74588000	0	0	84605000	0	72274000	83596000	76498000	99283000
F1MHP6	ENSBTAG00000000077	94099000	0	130580000	73369000	123930000	93030000	0	0	0	115720000	135370000	84084000	154530000	94692000	117240000	88017000
F1MHT1	ENSBTAG00000006491	12694000000	13926000000	12002000000	12640000000	11551000000	14534000000	13523000000	13009000000	10993000000	15589000000	14944000000	13302000000	13687000000	10478000000	15672000000	13212000000
F1MIU2	ENSBTAG00000013641	229990000	228290000	197940000	310500000	382460000	226920000	266280000	95961000	275330000	244480000	442890000	254010000	332170000	329950000	258510000	266870000
F1MJ28	ENSBTAG00000001032	188590000000	161810000000	165930000000	171690000000	137870000000	183950000000	167830000000	167340000000	132920000000	201920000000	182940000000	163570000000	162930000000	147210000000	165690000000	165820000000
F1MJT6	ENSBTAG00000001003	5688500000	5078300000	5427800000	5024600000	5309800000	4367600000	5669300000	4690400000	3364600000	4287700000	3227700000	3146400000	3086900000	6067500000	4254100000	4167100000
F1MKG2	ENSBTAG00000019269	797950000	421560000	336550000	825720000	735850000	692690000	2171500000	887480000	1163700000	565140000	549940000	1031600000	823070000	512100000	555660000	551970000
F1MLB8	ENSBTAG00000002507	0	634430000	0	640040000	789370000	704070000	466000000	487870000	775940000	805950000	710590000	0	440530000	1264600000	0	0
F1MM07	ENSBTAG00000009703	679730000000	589350000000	568860000000	470110000000	667700000000	512170000000	409160000000	624340000000	539220000000	392150000000	348330000000	305650000000	270730000000	468610000000	342420000000	521650000000
F1MME6	ENSBTAG00000019585	26601000000	24472000000	21475000000	24871000000	25902000000	25066000000	24024000000	22597000000	20925000000	26189000000	20836000000	23326000000	22460000000	23728000000	22425000000	20028000000
F1MMT2	ENSBTAG00000010229	415110000	242830000	107810000	392690000	453920000	553040000	563160000	655810000	386730000	426800000	303790000	585180000	568210000	363640000	282780000	302400000
F1MNT4	ENSBTAG00000011412	49095000	0	0	61949000	88110000	77760000	108550000	79085000	49750000	89752000	77264000	79873000	54666000	42602000	51380000	0
F1MPU4	ENSBTAG00000007782	9177500000	7460600000	6537400000	6789600000	8621000000	6961400000	7227100000	7473400000	7724100000	5129800000	7227500000	6450500000	5817400000	8006200000	6288200000	6306000000
F1MR86	ENSBTAG00000018513	6768600000	3677400000	4957300000	8795800000	6366200000	4386000000	13708000000	4456200000	4983300000	7030800000	8036600000	5989300000	3640300000	5172400000	7787500000	7227200000
F1MRC2	ENSBTAG00000007090	11926000000	18773000000	10847000000	18714000000	9692200000	18111000000	17384000000	10528000000	10028000000	16103000000	20910000000	15487000000	16358000000	6098300000	15256000000	19592000000
F1MRQ7	ENSBTAG00000007068	218620000	287470000	223310000	282090000	222450000	275500000	159080000	183660000	300630000	315680000	324470000	289680000	231860000	268740000	285780000	199590000
F1MUZ9	ENSBTAG00000012586	165840000	150020000	167160000	194200000	262350000	203130000	191390000	159880000	191730000	140770000	196730000	139330000	114070000	185870000	141430000	176730000
F1MVX2	ENSBTAG00000015066	73537000	62062000	102730000	68772000	114170000	89114000	133490000	0	98124000	172350000	98864000	0	99743000	114530000	134340000	162310000
F1MWR3	ENSBTAG00000012490	188950000	220610000	192140000	221250000	291550000	228310000	147170000	200200000	227860000	177840000	215430000	178240000	133010000	272450000	222220000	260090000
F1MX12	ENSBTAG00000012720	384590000	243830000	51600000	91464000	245340000	119820000	39927000	46346000	0	0	120290000	0	90613000	201790000	0	0
F1MYG5	ENSBTAG00000017574	717140000	642250000	569500000	720260000	991160000	617150000	780490000	676490000	1082000000	796070000	779800000	702750000	792640000	767460000	645450000	573150000
F1MZL0	ENSBTAG00000014956	224260000	407890000	212210000	288760000	277330000	307800000	370870000	218650000	256970000	261980000	224790000	193430000	283570000	223270000	310720000	190350000
F1MZS3	ENSBTAG00000021120	1217400000	733750000	950790000	642480000	904390000	1062800000	796180000	813390000	774330000	918970000	869040000	582680000	784760000	889140000	811720000	579530000
F1N048	ENSBTAG00000003403	73006000	82238000	76870000	33763000	46595000	57643000	40769000	68782000	0	62014000	0	0	63091000	37312000	0	50217000
F1N0L9	ENSBTAG00000017509	174610000	191530000	144700000	211560000	185220000	243850000	218910000	135840000	123170000	156000000	210190000	159100000	170200000	155870000	159430000	169040000
F1N206	ENSBTAG00000001908	1199900000	1245400000	1237600000	1202600000	1572300000	1237700000	995640000	1179100000	1107400000	1309800000	1445100000	1042900000	959970000	1494700000	1142900000	878780000
F1N2F2	ENSBTAG00000014547	22794000000	14648000000	20005000000	14467000000	17376000000	14419000000	21336000000	10824000000	13041000000	22975000000	18596000000	18734000000	23171000000	15324000000	22195000000	21119000000
F1N2I5	ENSBTAG00000010801	617130000	809730000	756800000	624590000	648470000	635070000	629500000	408900000	406590000	674020000	856010000	697620000	669250000	500410000	812020000	599970000
F1N2K1	ENSBTAG00000002783	456610000	619910000	503680000	506100000	551200000	503320000	535020000	481040000	473830000	436330000	499580000	421300000	369140000	425850000	538230000	480870000
F1N338	ENSBTAG00000002049	220470000	141630000	207250000	260710000	323630000	222460000	316710000	115030000	195910000	206050000	175490000	164060000	191040000	260090000	151700000	213890000
F1N4M9	ENSBTAG00000016457	0	52237000	35689000	44707000	58507000	39799000	0	43347000	0	0	40909000	0	45591000	0	39940000	0
F1N775	ENSBTAG00000009702	1921100000	3685100000	1862300000	3555700000	4433400000	2274900000	4240300000	1383600000	1044300000	4506800000	1478700000	3038400000	1723500000	2257300000	4716200000	980230000
F1N7F9	ENSBTAG00000020569	235270000	300990000	282340000	191130000	190850000	399840000	244900000	259650000	202460000	298190000	237500000	280650000	156840000	296050000	274990000	239720000
F6QH94	ENSBTAG00000001928	0	55831000	53206000	43968000	49893000	68517000	54393000	58609000	63774000	56264000	0	59438000	0	51095000	52064000	49766000
F6QIC1	ENSBTAG00000010880	35228000000	36717000000	38304000000	35213000000	34298000000	41449000000	45343000000	36720000000	30526000000	35124000000	32298000000	36328000000	30894000000	35802000000	38112000000	33572000000
G3MYN4	ENSBTAG00000046485	0	0	0	40974000	38910000	0	48833000	0	0	42182000	35709000	0	37319000	52693000	0	0
G3MYN5	ENSBTAG00000047231	7317800000	7259600000	6653700000	4247800000	9054500000	6133200000	4695600000	7454900000	8441900000	4328900000	5279100000	3156300000	3499900000	6280500000	3683000000	5294800000
G3MZ95	ENSBTAG00000018513	1003400000	585650000	935630000	1821500000	1260200000	699030000	3228500000	806180000	1015700000	1417900000	1514100000	2043300000	796720000	1087200000	1735800000	1626900000
G3MZU6	ENSBTAG00000046177	15326000000	16082000000	15774000000	17293000000	14166000000	9239000000	14994000000	17048000000	14038000000	12474000000	13109000000	8294600000	10519000000	16525000000	15816000000	11853000000
G3N022	ENSBTAG00000046176	54305000	63820000	66851000	68881000	66872000	70063000	74194000	51531000	62264000	81940000	66318000	66475000	66560000	66980000	63857000	66031000
G3N0F6	ENSBTAG00000046838	470240000	391640000	324240000	517400000	551980000	501620000	530660000	494650000	431850000	567110000	419380000	453620000	426990000	481090000	335610000	403780000
G3N0V0	ENSBTAG00000048135	1555600000	1011700000	1603100000	396080000	582860000	292050000	634030000	807550000	3181500000	395520000	984820000	253940000	321400000	869770000	441590000	641580000
G3X6N3	ENSBTAG00000007273	52735000	248520000	416960000	103240000	164030000	70882000	137670000	132090000	1391000000	151690000	271600000	203690000	197560000	256550000	474560000	206850000
G3X778	ENSBTAG00000015848	812480000	603630000	1083100000	875490000	617710000	876620000	887940000	759050000	447350000	1007900000	766680000	800270000	807810000	712060000	1277700000	846490000
G3X807	ENSBTAG00000046096	2531700000	1985900000	2144200000	2329300000	2120300000	1927300000	1836800000	2443500000	2536200000	2082700000	2056500000	2562900000	1856100000	2163600000	1853800000	2239000000
G5E507	ENSBTAG00000000778	147770000	111210000	110630000	95568000	80245000	0	111790000	84539000	103940000	86814000	121280000	83777000	100210000	100010000	108130000	80531000
G5E5B8	ENSBTAG00000008842	0	135600000	134610000	143450000	0	152080000	0	104610000	113570000	144540000	159450000	148710000	148800000	0	139610000	164320000
G5E5C3	ENSBTAG00000009683	114040000	113920000	101790000	134650000	90756000	142190000	65344000	89645000	123170000	153890000	131300000	125320000	127060000	95524000	96471000	111560000
G5E5N5	ENSBTAG00000019927	66653000	70547000	59898000	74890000	78914000	62798000	71697000	67589000	72371000	72139000	74425000	0	0	77453000	45355000	68761000
G8JKZ8	ENSBTAG00000002953	411160000	372150000	414590000	0	791840000	178550000	554880000	0	395970000	291540000	676320000	311740000	448640000	589270000	253190000	437600000
I7CT57	ENSBTAG00000013718	91873000	168370000	144510000	70236000	67714000	0	56892000	0	107970000	0	74912000	0	0	70761000	79134000	0
L7R5X3	ENSBTAG00000014643	149370000	159440000	154240000	164990000	158560000	152550000	148760000	175550000	188710000	146310000	181870000	188630000	179910000	173530000	167900000	179460000
M5FI55		4311800000	4440600000	3807900000	3818600000	3834300000	4732200000	4070900000	3494900000	3343200000	4206600000	2908300000	3712500000	3035500000	3820400000	3736800000	3246700000
O02691	ENSBTAG00000017779	0	112970000	115600000	108850000	161340000	135040000	146390000	109050000	109020000	120290000	134180000	0	77064000	155260000	128750000	103650000
O46375	ENSBTAG00000010991	0	63494000	163590000	0	62386000	0	0	0	332420000	0	37834000	0	0	0	164630000	0
O46629	ENSBTAG00000010083	469970000	548100000	425450000	309670000	663480000	399980000	329440000	318090000	360350000	342970000	365660000	310250000	171850000	394250000	309500000	427350000
O62654	ENSBTAG00000005353	18971000000	17861000000	19850000000	22346000000	23266000000	24879000000	22821000000	20546000000	21893000000	19075000000	24133000000	17506000000	19866000000	20317000000	18748000000	18287000000
O77784	ENSBTAG00000018813	102940000	69734000	119820000	154840000	121110000	95426000	204250000	77604000	80581000	153220000	102500000	104970000	99992000	152990000	115140000	0
O77834	ENSBTAG00000004855	380690000	505040000	614680000	440630000	488700000	474430000	628080000	347370000	401920000	731210000	730160000	664040000	837880000	663800000	852870000	789350000
O97725	ENSBTAG00000014669	190350000	162960000	194620000	213680000	264780000	185800000	149800000	162000000	100740000	204740000	174560000	142020000	145660000	210810000	125430000	196310000
O97764	ENSBTAG00000003162	115990000	155290000	163280000	131700000	155980000	112060000	86591000	103150000	104720000	143400000	156230000	141080000	177580000	142300000	100080000	132190000
P00125	ENSBTAG00000012232	784480000	522780000	744080000	654730000	650510000	587270000	577800000	592040000	522330000	589910000	529580000	417950000	374680000	670450000	436070000	621420000
P00129	ENSBTAG00000001521	758400000	571140000	858350000	739080000	1519800000	956090000	631120000	746590000	823760000	1028900000	990050000	255350000	802660000	1317800000	400890000	586420000
P00130	ENSBTAG00000000913	202970000	133020000	214110000	212110000	194360000	160200000	0	0	97213000	148560000	170690000	0	147770000	169590000	204630000	0
P00423	ENSBTAG00000016079	983650000	866710000	1016500000	765460000	1054500000	863200000	648430000	1067400000	960610000	932380000	771800000	600240000	640510000	1221500000	899760000	970990000
P00426	ENSBTAG00000017267	1333900000	1237600000	1066400000	1105700000	1859800000	1285000000	1373400000	1248400000	1166000000	1307400000	1119200000	869550000	890490000	1518700000	936200000	1113300000
P00428	ENSBTAG00000018542	1127800000	980570000	981480000	1011700000	1235200000	969250000	917370000	1112700000	1023600000	901800000	968650000	757260000	794180000	932120000	668350000	1264200000
P00429	ENSBTAG00000023487	402930000	226750000	311470000	723540000	345190000	297720000	846550000	346210000	270430000	534600000	273340000	472490000	173500000	415060000	673050000	423830000
P00432	ENSBTAG00000020980	63947000	74412000	51865000	94049000	145920000	0	0	0	141160000	38791000	0	0	0	111490000	0	65020000
P00435	ENSBTAG00000054195	78209000	87937000	87203000	0	103660000	95582000	0	0	58659000	91041000	113040000	69788000	100400000	0	0	0
P00442	ENSBTAG00000018854	447280000	464180000	550410000	453860000	560830000	330670000	583270000	307520000	608460000	1073500000	885940000	807600000	926640000	631460000	654910000	643380000
P00515	ENSBTAG00000014205	87008000	68327000	88739000	61753000	113330000	80930000	95343000	64817000	96193000	77814000	95619000	74962000	84911000	70429000	72524000	74896000
P00570	ENSBTAG00000006305	5441200000	5488000000	7304900000	4342700000	6059500000	4709000000	7246700000	3276600000	4790500000	8334900000	7141200000	9338700000	10153000000	6897000000	8798700000	8605800000
P00727	ENSBTAG00000005989	58717000	121230000	147170000	95822000	121230000	139420000	58644000	72923000	115370000	100780000	76381000	119310000	145550000	96996000	78995000	154140000
P00829	ENSBTAG00000013315	13214000000	12947000000	12248000000	14411000000	16489000000	13204000000	10730000000	13433000000	11182000000	12392000000	10049000000	9636500000	8557800000	15628000000	9997000000	11854000000
P01966	ENSBTAG00000051412	44341000000	64504000000	94946000000	9409000000	12570000000	8507600000	18612000000	33519000000	117810000000	12338000000	35412000000	6947100000	17205000000	20442000000	18078000000	13808000000
P02070	ENSBTAG00000037644	40745000000	70319000000	114120000000	9447200000	12156000000	8385400000	17347000000	37072000000	113580000000	12308000000	36302000000	8657800000	22410000000	20692000000	23341000000	13638000000
P02192	ENSBTAG00000005333	139940000000	201900000000	264180000000	103020000000	186860000000	155150000000	112460000000	114970000000	188750000000	182800000000	255170000000	171710000000	252510000000	176690000000	159020000000	282830000000
P02253	ENSBTAG00000011677	841470000	487520000	415690000	492580000	816800000	620700000	732310000	484720000	701590000	750740000	670860000	579870000	612780000	615260000	416660000	562180000
P02453	ENSBTAG00000013103	2437300000	994870000	593080000	1198300000	2548900000	1102400000	5216400000	1067600000	8097200000	2898300000	1111000000	9143900000	1212600000	1292300000	1073500000	1090600000
P02465	ENSBTAG00000013472	276840000	0	0	0	291640000	0	855100000	0	2669600000	391590000	164180000	1253000000	210280000	187460000	0	0
P02584	ENSBTAG00000004915	273540000	275070000	254070000	172370000	239790000	250360000	191210000	191100000	267790000	382490000	361400000	448330000	424630000	289810000	381930000	418880000
P02639	ENSBTAG00000005163	121110000	163160000	0	79854000	120060000	87637000	0	0	104650000	219560000	0	0	0	0	131260000	113610000
P02721	ENSBTAG00000000605	478870000	542430000	493740000	620370000	739540000	415830000	413130000	481540000	727040000	394140000	442520000	285950000	361230000	608160000	293270000	486440000
P02722	ENSBTAG00000013208	5970900000	5664400000	6572900000	6696700000	7057300000	5981400000	6105600000	5665500000	3638800000	7153600000	4936900000	3190200000	3881600000	6895300000	7205500000	5354900000
P04038	ENSBTAG00000014130	598400000	0	588640000	516900000	474230000	394310000	351030000	511980000	484150000	410580000	0	0	0	560000000	311470000	410780000
P04272	ENSBTAG00000009615	824950000	705340000	184460000	252520000	392250000	187970000	462660000	106600000	1117100000	259540000	473640000	379870000	199460000	363860000	231220000	280540000
P04394	ENSBTAG00000004871	220600000	237350000	218210000	267530000	342570000	239450000	194080000	214040000	194990000	161650000	219540000	182060000	172300000	246060000	189080000	237540000
P05630	ENSBTAG00000000550	463970000	411710000	498330000	597290000	709810000	483160000	354870000	497230000	586510000	423180000	418030000	459800000	417240000	818550000	474310000	492270000
P05631	ENSBTAG00000013930	706850000	836690000	940840000	716570000	940060000	807340000	595460000	864020000	710650000	733420000	700990000	708720000	626730000	1096500000	748810000	723720000
P07033	ENSBTAG00000006852	273760000	433240000	543740000	253170000	456900000	456200000	431050000	351650000	449390000	470240000	496500000	401590000	448770000	423300000	455270000	473420000
P07107	ENSBTAG00000009517	750050000	767030000	904420000	419970000	608020000	560980000	324920000	505210000	899290000	601080000	1164300000	653080000	765620000	758300000	762630000	1079100000
P07471	ENSBTAG00000019521	1804000000	1288700000	1203200000	1281400000	1523800000	1445200000	1209900000	1280400000	830430000	1185200000	1198300000	710610000	743340000	1318900000	862000000	1208700000
P0C591	ENSBTAG00000002924	28080000	0	33011000	0	0	44544000	0	32090000	0	26515000	0	0	0	30691000	0	33831000
P10096	ENSBTAG00000014731	169600000000	141020000000	173550000000	116510000000	119370000000	132850000000	166300000000	102460000000	112520000000	189060000000	167420000000	159660000000	176610000000	130030000000	161530000000	200420000000
P10103	ENSBTAG00000018103	0	0	74263000	50050000	75009000	0	0	0	69311000	0	0	79888000	98834000	83785000	0	89462000
P10790	ENSBTAG00000016819	131280000	124670000	143850000	93368000	149170000	116250000	96450000	0	193390000	156180000	201080000	162910000	126800000	113990000	145320000	184650000
P11024	ENSBTAG00000011885	1014900000	1190500000	985840000	1192500000	1292600000	1105000000	1058100000	965570000	940760000	972270000	772090000	600390000	571560000	1121800000	830150000	1022100000
P11116	ENSBTAG00000015089	1123700000	891020000	634230000	2110100000	1206500000	1216500000	5259900000	1082300000	679780000	1778800000	952760000	2147600000	953550000	997720000	1746200000	894370000
P11966	ENSBTAG00000021724	1070400000	1048000000	1014700000	1210300000	1289100000	1090200000	1242500000	1240700000	1124200000	1461200000	984630000	970820000	886880000	1363100000	973170000	1038500000
P12234	ENSBTAG00000012890	925140000	823510000	951040000	800750000	872230000	982860000	606830000	1005900000	742660000	899790000	715540000	695590000	587140000	1221200000	948740000	953960000
P12344	ENSBTAG00000007172	3748300000	3100800000	4056800000	3924300000	4259800000	3223500000	2718200000	3179800000	2459900000	2639500000	2950700000	1864200000	2109900000	3743200000	2986900000	3614700000
P13135	ENSBTAG00000014872	0	47006000	0	51632000	51217000	50219000	50255000	0	30562000	70761000	35555000	0	42149000	37796000	44071000	76984000
P13214	ENSBTAG00000001105	83696000	90367000	0	0	99282000	0	124830000	114880000	122410000	126720000	131910000	84974000	107180000	187920000	0	94424000
P13271	ENSBTAG00000009479	186110000	176810000	190600000	219520000	197480000	268750000	205450000	208010000	144670000	220430000	225980000	110810000	168390000	242920000	208340000	204520000
P13272	ENSBTAG00000046786	937360000	689280000	831040000	831880000	951890000	837760000	734840000	872000000	707570000	725620000	761690000	546750000	498750000	924290000	593190000	709670000
P13620	ENSBTAG00000021227	919320000	835740000	944390000	1059900000	1437400000	978600000	950530000	746840000	928460000	880580000	886550000	757350000	709120000	1229200000	692280000	899440000
P13696	ENSBTAG00000018115	2813800000	2035900000	2947000000	1883100000	3022000000	2076900000	2511700000	1237700000	3020500000	4886500000	3911600000	3179900000	4274500000	3075600000	3095900000	3838800000
P15246	ENSBTAG00000010204	788670000	626110000	943680000	698660000	993860000	756350000	1153300000	664290000	916750000	1124200000	905120000	945450000	858690000	917490000	813100000	848300000
P15690	ENSBTAG00000021976	580350000	686660000	779890000	827250000	1018400000	717100000	655120000	788200000	594830000	808860000	520910000	515900000	482910000	839200000	416200000	738650000
P17694	ENSBTAG00000002203	183510000	127790000	151720000	136720000	209930000	123480000	92206000	131560000	88053000	181960000	143680000	125400000	146190000	220230000	127740000	149150000
P18203	ENSBTAG00000008303	249760000	292890000	299370000	244360000	289980000	215930000	349490000	210000000	271670000	352270000	316060000	377110000	399070000	317090000	510040000	580550000
P19120	ENSBTAG00000013162	6135700000	4573800000	4040900000	4009500000	4698000000	4424400000	4677100000	4173400000	5435500000	4011300000	5997600000	4412100000	4461100000	4438400000	4762000000	4343500000
P19483	ENSBTAG00000002507	11014000000	8611900000	10308000000	9672100000	12083000000	9309100000	7785600000	9314000000	9025800000	8445900000	7738800000	7527400000	6649300000	12557000000	7556000000	9546600000
P19858	ENSBTAG00000008683	57437000000	53539000000	56389000000	45427000000	43511000000	49944000000	59636000000	42226000000	36931000000	77208000000	59197000000	58846000000	67271000000	48809000000	73769000000	65802000000
P20000	ENSBTAG00000008743	374640000	394670000	473610000	338790000	390320000	393600000	437780000	277750000	570480000	288530000	496300000	306430000	271040000	455630000	356100000	406960000
P21793	ENSBTAG00000003505	626160000	357870000	360130000	313190000	470660000	288330000	1701400000	419460000	1354700000	333670000	446070000	824610000	346790000	431400000	251110000	290850000
P22292	ENSBTAG00000004910	436340000	421430000	520350000	536060000	563280000	480140000	434170000	488230000	326490000	508820000	404010000	336290000	356440000	695290000	434780000	439970000
P22439	ENSBTAG00000018261	144070000	220030000	174820000	173190000	226480000	110220000	184530000	174830000	160950000	186960000	133830000	186050000	162730000	266960000	132650000	139260000
P23004	ENSBTAG00000021651	3324700000	2383700000	2747200000	2952700000	3719200000	3187500000	2752300000	2906800000	2620100000	2608700000	2447900000	1950800000	1813300000	3374400000	1977900000	2796800000
P23709	ENSBTAG00000018483	379650000	285480000	375080000	389270000	423290000	373680000	350180000	379050000	314050000	465450000	268320000	264730000	220060000	421520000	271910000	338770000
P23934	ENSBTAG00000009914	230240000	206320000	250360000	328370000	338570000	260410000	195240000	292630000	215330000	266100000	345090000	162440000	205790000	313220000	180900000	227180000
P23935	ENSBTAG00000009334	158860000	88048000	263240000	146060000	241740000	155190000	198320000	121370000	120260000	178540000	201180000	156960000	145100000	190990000	118500000	136830000
P25708	ENSBTAG00000021776	215960000	246050000	260860000	302360000	352220000	247700000	233650000	250670000	180090000	292720000	210910000	164450000	188190000	376720000	181710000	210460000
P26884	ENSBTAG00000002610	80180000	0	130780000	0	83882000	52510000	49454000	0	0	79624000	79295000	0	74627000	0	0	163560000
P27214	ENSBTAG00000020940	0	0	89065000	75655000	63211000	0	69505000	0	0	62099000	0	0	66358000	89417000	61099000	0
P28801	ENSBTAG00000003548	1452800000	1320800000	1285700000	1065800000	1277500000	1175600000	1446100000	591150000	1162200000	1969300000	1393800000	1726300000	1926100000	1243600000	1764800000	1890600000
P31800	ENSBTAG00000019096	877820000	515210000	699630000	859930000	1154000000	834110000	1166500000	828130000	738730000	959730000	640050000	579250000	682280000	1009300000	722590000	801530000
P32007	ENSBTAG00000047418	413820000	192830000	0	248410000	250620000	0	0	0	0	183080000	164540000	0	0	256170000	282600000	223940000
P33097	ENSBTAG00000011960	1737400000	1714700000	1788300000	1237800000	1642700000	1510800000	1182900000	1139700000	1289700000	1517400000	1818900000	1218500000	1303500000	1960800000	1499200000	1809800000
P33672	ENSBTAG00000003830	0	60117000	0	62027000	56335000	75873000	0	0	0	73777000	53947000	0	0	0	58783000	0
P34942	ENSBTAG00000003279	0	200920000	303500000	298230000	283240000	303070000	245240000	263390000	184240000	233470000	297080000	168270000	172090000	309970000	241460000	211330000
P35705	ENSBTAG00000008731	298810000	231170000	245360000	251710000	363350000	260320000	257020000	194920000	297200000	264880000	272060000	206810000	201810000	267360000	223610000	301910000
P38657	ENSBTAG00000017196	142820000	99216000	94601000	123610000	133030000	0	114500000	0	161530000	84874000	98996000	59239000	70931000	92202000	81568000	78302000
P41976	ENSBTAG00000006523	0	284630000	249820000	303990000	490860000	299950000	312970000	192120000	333860000	330450000	373230000	286370000	230060000	294090000	246810000	277890000
P42028	ENSBTAG00000012072	149580000	0	155210000	0	173140000	168740000	202550000	0	109740000	163370000	0	101030000	128520000	0	88641000	0
P42029	ENSBTAG00000004295	255060000	297350000	281250000	350370000	411650000	344760000	343530000	283460000	265490000	343290000	339300000	235650000	251990000	339450000	169900000	296650000
P45879	ENSBTAG00000013113	2535400000	2599600000	3012100000	3267400000	3650900000	2733900000	3277600000	2460800000	2743300000	3252800000	2616300000	2655000000	2224000000	3227300000	2833700000	2217200000
P48616	ENSBTAG00000018463	1019500000	1178500000	470450000	278380000	679900000	358870000	539140000	382200000	2056700000	408580000	565580000	553410000	376270000	364600000	423260000	371410000
P48644	ENSBTAG00000008103	134650000	477810000	214950000	168330000	179640000	162020000	147720000	218630000	196050000	192870000	279030000	139350000	0	240060000	294310000	241440000
P48818	ENSBTAG00000003072	638190000	520550000	573790000	622650000	712230000	613940000	513970000	638810000	624870000	552070000	607170000	435950000	358970000	633940000	551450000	593920000
P49410	ENSBTAG00000019216	81834000	87364000	89375000	80633000	140280000	101070000	95065000	70078000	89258000	75431000	103080000	62402000	0	105710000	130340000	98756000
P52193	ENSBTAG00000015114	0	0	0	93724000	0	111350000	81973000	0	105740000	101610000	111780000	0	0	87472000	123230000	103070000
P52556	ENSBTAG00000010508	0	166630000	147800000	0	181450000	117050000	113380000	87641000	148900000	150920000	205990000	0	185340000	161670000	141670000	143210000
P54149	ENSBTAG00000021632	773930000	805830000	825970000	652080000	745980000	708510000	815910000	478390000	607290000	1251500000	898570000	1139900000	843030000	743520000	1051400000	1049200000
P61283	ENSBTAG00000031875	130130000	144810000	149910000	239150000	190010000	196700000	351860000	170780000	123610000	200780000	146420000	262980000	226900000	0	195210000	185870000
P61603	ENSBTAG00000012589	102700000	114460000	99555000	126520000	111070000	98774000	100590000	0	114740000	114400000	125170000	128950000	105460000	164640000	102270000	0
P62157	ENSBTAG00000001575	1616200000	2135200000	2106100000	2107600000	2378600000	2234700000	2123200000	1893100000	1480600000	2536100000	1906000000	2362800000	1919400000	1530400000	2420300000	1997200000
P62894	ENSBTAG00000023823	1302100000	1199500000	1588200000	1256300000	1910800000	1082800000	1160000000	1075400000	1259000000	1600500000	1171100000	1158700000	1190400000	1905200000	1277000000	1524000000
P62958	ENSBTAG00000010959	261850000	228640000	263850000	161990000	224230000	198500000	135530000	111860000	187690000	289770000	298390000	299810000	331750000	388270000	239390000	401110000
P63243	ENSBTAG00000019648	81708000	91057000	0	81206000	61306000	75396000	52648000	0	0	0	51975000	57289000	46492000	48327000	68541000	0
P63258	ENSBTAG00000006189	1175400000	933350000	759700000	633970000	950300000	669720000	826230000	929440000	1972300000	610250000	751510000	711600000	501310000	752000000	719180000	571300000
P63315	ENSBTAG00000045757	11244000000	10518000000	11657000000	10101000000	13135000000	10172000000	9905300000	11744000000	10820000000	10891000000	8344000000	8128700000	5816800000	11851000000	10426000000	5140700000
P68002	ENSBTAG00000012975	1080500000	1432400000	1286700000	1249400000	1599100000	1330400000	1271800000	1470500000	1514800000	1300100000	1264100000	1232700000	995060000	1484900000	1154600000	1121400000
P68138	ENSBTAG00000046332	1304500000000	1404100000000	1582800000000	1410800000000	1381500000000	1673900000000	1468700000000	1897400000000	1334400000000	1343400000000	1409100000000	1522000000000	1482400000000	1475200000000	1462700000000	1317300000000
P68252	ENSBTAG00000004077	2853400000	2145000000	2045400000	2024400000	2218400000	2432400000	2375800000	1992500000	2356800000	2372000000	2372100000	2024100000	2634400000	2420800000	2208600000	2455500000
P79134	ENSBTAG00000014809	2215300000	2231900000	2075900000	2073900000	1838500000	2053800000	2056400000	1704100000	2154500000	1776500000	2475000000	2128000000	2147400000	1780000000	2154100000	2088200000
P82908	ENSBTAG00000011045	0	88690000	66310000	60685000	83133000	63229000	56894000	89017000	0	70835000	66948000	0	0	78739000	61551000	74216000
P85100	ENSBTAG00000008394	7741900000	2236500000	1567300000	9329900000	11559000000	2158700000	4775100000	2111800000	3696800000	4647600000	2139600000	2052200000	1245300000	1331700000	1848000000	4727600000
Q00361	ENSBTAG00000017496	307700000	381830000	470610000	0	428550000	348240000	335070000	353230000	386200000	363870000	350320000	0	273210000	524520000	244750000	364440000
Q01321	ENSBTAG00000011145	734570000	663550000	718360000	602960000	804020000	602660000	402650000	560760000	663030000	618720000	482360000	446800000	436930000	725920000	465640000	594410000
Q02366	ENSBTAG00000009509	205360000	189390000	152330000	234490000	167810000	184720000	208930000	173340000	122340000	213770000	128140000	90625000	0	129600000	96576000	150610000
Q02369	ENSBTAG00000020405	183340000	212130000	236520000	252210000	274680000	278130000	196020000	0	171200000	230120000	186870000	161180000	175490000	289160000	167480000	0
Q02370	ENSBTAG00000015041	154520000	0	0	131610000	0	153760000	132400000	141760000	136960000	165710000	146390000	0	0	181600000	110140000	169520000
Q02373	ENSBTAG00000009534	245400000	223620000	292600000	297490000	346330000	220410000	253450000	256860000	235050000	329280000	215520000	268830000	158310000	303380000	193730000	268040000
Q02375	ENSBTAG00000003728	87960000	75615000	124820000	0	100080000	79646000	75115000	92881000	84880000	102630000	83231000	73977000	78729000	99222000	60122000	81174000
Q02380	ENSBTAG00000002463	79808000	62482000	0	108480000	75908000	82459000	59933000	0	65626000	0	0	0	83411000	0	0	98514000
Q04467	ENSBTAG00000014093	2282300000	1952500000	1976100000	2232200000	2853600000	2211900000	1831100000	1584800000	1809500000	2313100000	1963300000	1416500000	1518300000	2544900000	1988100000	2171500000
Q05443	ENSBTAG00000001745	423300000	269020000	195540000	252530000	450740000	190410000	1533800000	257170000	764100000	275400000	324150000	649100000	254200000	298960000	210730000	215180000
Q05752	ENSBTAG00000052280	196970000	188990000	201880000	251550000	291050000	266130000	165410000	246730000	252970000	245340000	244390000	187500000	228580000	305620000	192120000	200110000
Q05JF3	ENSBTAG00000020223	32021000000	35834000000	32870000000	34984000000	33943000000	39292000000	44132000000	35859000000	24119000000	39115000000	31168000000	44457000000	32446000000	35769000000	38915000000	31516000000
Q08DI7	ENSBTAG00000025136	1966000000	2117500000	2223300000	2829000000	1810600000	2432200000	3151800000	1525200000	1745300000	2495400000	2022300000	2399500000	2444600000	1447900000	2605800000	2154800000
Q08DN5	ENSBTAG00000001932	346000000	285890000	346150000	292730000	332900000	336790000	313790000	257220000	243030000	331130000	245700000	212420000	210730000	297790000	268680000	345370000
Q08DP0	ENSBTAG00000019011	29355000000	23132000000	32399000000	22240000000	25129000000	23241000000	26392000000	17696000000	17002000000	36461000000	27746000000	26957000000	29947000000	24870000000	32711000000	31324000000
Q08E20	ENSBTAG00000003415	196250000	147620000	125280000	148450000	168840000	133500000	124410000	148600000	0	211980000	199690000	181660000	178650000	273380000	152790000	234800000
Q0IIE1	ENSBTAG00000033008	18667000000	21825000000	22430000000	19729000000	21009000000	22755000000	19743000000	23334000000	17048000000	17293000000	19456000000	22503000000	21128000000	19667000000	19434000000	19412000000
Q0IIG5	ENSBTAG00000000286	20407000000	16634000000	16620000000	19173000000	15646000000	18410000000	18144000000	14887000000	12235000000	17549000000	19910000000	16719000000	19210000000	16481000000	19217000000	14973000000
Q0IIH6	ENSBTAG00000033422	258150000	333930000	298210000	347680000	348770000	354120000	361040000	295520000	181740000	325490000	256890000	292560000	265730000	288530000	263670000	221490000
Q0III9	ENSBTAG00000022244	145250000000	124510000000	140760000000	154540000000	113270000000	153240000000	185730000000	141500000000	119560000000	153940000000	128480000000	154240000000	139860000000	128010000000	158160000000	129910000000
Q0IIK5	ENSBTAG00000009906	58256000	0	54052000	69340000	43238000	75071000	76671000	61981000	88917000	44369000	78102000	56491000	71569000	61910000	78934000	69868000
Q0P571	ENSBTAG00000021218	122370000000	143750000000	114870000000	186100000000	144690000000	131050000000	177330000000	107610000000	91368000000	156770000000	108830000000	179040000000	119580000000	115070000000	198600000000	95464000000
Q0P5E6	ENSBTAG00000000512	0	42225000	0	68168000	49314000	42526000	0	51320000	0	29750000	45425000	34071000	0	39486000	0	0
Q0P5K3	ENSBTAG00000021767	0	0	73056000	63303000	0	0	109430000	0	96664000	95145000	92595000	97948000	102850000	84089000	86394000	116920000
Q0QEV5	ENSBTAG00000015388	0	59692000	0	52993000	46992000	0	62380000	56551000	0	0	0	0	0	68547000	73758000	44117000
Q0V8C6	ENSBTAG00000003956	55867000	0	0	51752000	64784000	57344000	40345000	48613000	0	0	62483000	37741000	0	51505000	0	0
Q0VBZ1	ENSBTAG00000011465	1623600000	511630000	1129200000	1983300000	1210900000	1056400000	1890100000	40310000	1230000000	2102200000	1550700000	1359100000	1017900000	622420000	1010000000	1423900000
Q0VBZ3	ENSBTAG00000015470	177350000	344430000	236300000	365320000	288090000	319900000	441370000	256940000	153680000	331030000	229260000	350530000	255910000	276430000	425930000	194050000
Q0VC48	ENSBTAG00000018071	790920000	1051700000	870090000	1048600000	930660000	952320000	890470000	895000000	708660000	880000000	660900000	1031200000	823480000	831950000	1129200000	627760000
Q0VCK0	ENSBTAG00000019274	93619000	91404000	117470000	98867000	99892000	99787000	110410000	100810000	0	108490000	71226000	96786000	124720000	118570000	125070000	159610000
Q0VCX2	ENSBTAG00000007662	145720000	179990000	136050000	171090000	180060000	123620000	155560000	163050000	177430000	137550000	158580000	180180000	114780000	137230000	187490000	121600000
Q0VCY0	ENSBTAG00000006541	51363000000	59304000000	48895000000	57994000000	45140000000	59228000000	55247000000	55630000000	51954000000	57054000000	54012000000	54811000000	52363000000	47814000000	60273000000	50338000000
Q0VCY1	ENSBTAG00000017279	143010000	188130000	127910000	208740000	198770000	168040000	214440000	135830000	146000000	145480000	146130000	144500000	100480000	119540000	164970000	150640000
Q0VCZ8	ENSBTAG00000004344	425310000	499390000	364480000	286360000	529240000	429390000	403080000	448020000	166750000	519560000	344750000	178060000	73556000	363680000	291430000	233110000
Q148C2	ENSBTAG00000046725	40484000000	37043000000	38921000000	48489000000	36676000000	42148000000	48365000000	37945000000	35686000000	59157000000	43759000000	66649000000	53128000000	49301000000	65001000000	21888000000
Q148D3	ENSBTAG00000021688	933880000	844050000	993040000	785030000	1075900000	708950000	644240000	640940000	786510000	807270000	840070000	714550000	656960000	1157300000	640820000	782600000
Q148D5	ENSBTAG00000006759	415670000	398750000	666440000	457670000	624050000	488790000	410700000	490850000	547230000	454190000	441090000	498130000	452200000	682920000	530800000	487250000
Q148F1	ENSBTAG00000015053	1788700000	2254300000	2166700000	2210800000	3141200000	2137500000	2254000000	1783900000	2125300000	2204700000	2634800000	2702200000	2492900000	3388100000	2097000000	2254900000
Q148F8	ENSBTAG00000018598	4714300000	5497800000	4147900000	6389100000	3923400000	8318700000	6407000000	3004700000	5607100000	4626000000	5740100000	4954800000	6767800000	4349500000	5020700000	6223700000
Q148H2	ENSBTAG00000031217	8383500000	3225000000	604030000	1607000000	2480300000	371700000	1315700000	453460000	2474500000	670870000	1018400000	348800000	148250000	1419300000	494680000	325210000
Q148N0	ENSBTAG00000006029	926630000	827640000	792760000	811720000	1004400000	788700000	700250000	1011700000	727800000	864410000	657150000	631600000	640980000	950160000	633450000	867730000
Q17QE2	ENSBTAG00000005431	424100000	336290000	347020000	263380000	376620000	259210000	296220000	270590000	299580000	327220000	378390000	217820000	162850000	323810000	234630000	255280000
Q1JPA2	ENSBTAG00000011843	107180000	178930000	175560000	122640000	0	124390000	144910000	0	0	114380000	0	156780000	111060000	124150000	161900000	117300000
Q1JPF2	ENSBTAG00000005465	442260000	411740000	404490000	380260000	573490000	447940000	331770000	376640000	227490000	455100000	276900000	290160000	224380000	481630000	314280000	351360000
Q1RMJ5	ENSBTAG00000005048	0	73919000	48333000	63532000	0	0	0	0	0	0	36484000	40764000	49101000	0	0	0
Q1RMP3	ENSBTAG00000001635	96482000	157730000	95279000	0	0	101170000	88908000	78153000	145070000	138020000	0	158200000	191270000	0	0	144830000
Q24JZ7	ENSBTAG00000033186	101180000	83584000	95294000	86502000	117110000	94318000	84490000	71719000	0	82224000	83107000	70371000	89782000	64305000	95935000	84543000
Q27965	ENSBTAG00000025441	4655300000	7770400000	7915700000	8027000000	7443000000	7815700000	6887800000	6095200000	6851000000	7334100000	5301900000	7135200000	7405800000	3039000000	6653900000	7778400000
Q27970	ENSBTAG00000010230	65049000	91868000	83866000	69866000	64775000	71502000	80709000	53406000	0	101040000	0	0	0	78671000	64517000	97132000
Q28086		0	0	146250000	117470000	0	138330000	248510000	146740000	156920000	249350000	173550000	256530000	157660000	183690000	199900000	199400000
Q28087		352350000	633690000	621570000	904190000	646460000	588060000	868130000	710350000	970950000	601590000	562640000	1386900000	1061700000	1005000000	900050000	871920000
Q28851	ENSBTAG00000002094	405960000	428520000	195010000	457080000	468420000	436330000	330850000	442320000	305200000	373120000	323020000	231410000	249000000	543840000	410200000	356410000
Q28852	ENSBTAG00000007332	391890000	380860000	419250000	477170000	522510000	472170000	403670000	383670000	446710000	450970000	355310000	313770000	327880000	586770000	394700000	438370000
Q29RI0	ENSBTAG00000021880	116420000	133780000	141600000	119500000	190100000	109690000	125070000	82455000	63401000	98270000	88769000	71673000	47846000	117530000	121110000	92747000
Q29RI2	ENSBTAG00000008195	163270000	273130000	332880000	280520000	224670000	248470000	376450000	227790000	171370000	288790000	229430000	337600000	319600000	245910000	543020000	236250000
Q29RK1	ENSBTAG00000004371	1533300000	760910000	1108100000	1469500000	1291500000	1107800000	1072700000	831940000	913710000	1529700000	810280000	607290000	659390000	1347200000	1360500000	1626900000
Q29RK4	ENSBTAG00000001926	68743000	88703000	88069000	74368000	100020000	132020000	95082000	105010000	101100000	0	130130000	103110000	132830000	121620000	99002000	102760000
Q29RN2	ENSBTAG00000001721	1034900000	1294700000	982090000	1034700000	1082200000	1095200000	1144900000	1002500000	901360000	1126100000	1153800000	1050400000	956350000	1090300000	1020400000	1094700000
Q29RZ0	ENSBTAG00000012885	364370000	298550000	186400000	330470000	436410000	271710000	238070000	250560000	279080000	353670000	259600000	194840000	263470000	200700000	160270000	272050000
Q2HJ33	ENSBTAG00000006970	107920000	179540000	191200000	139920000	151020000	143770000	137060000	106240000	112690000	179610000	280760000	134380000	173170000	146000000	163380000	164670000
Q2HJ97	ENSBTAG00000013123	166030000	157980000	174380000	177060000	223150000	182860000	157710000	198670000	157560000	196550000	0	117660000	104260000	237570000	149670000	170300000
Q2HJB8	ENSBTAG00000018530	0	122680000	101840000	0	0	63104000	94003000	116300000	90677000	98614000	90214000	85061000	136430000	86979000	99605000	125470000
Q2KHU5	ENSBTAG00000017181	1031600000	586000000	915560000	858810000	595610000	722200000	1254500000	772120000	572580000	708870000	796120000	1055600000	685280000	760170000	942990000	779790000
Q2KI85	ENSBTAG00000020605	261860000	190350000	236550000	247670000	328190000	282640000	366520000	164790000	284530000	300280000	367400000	223260000	117490000	316650000	311890000	440140000
Q2KIV8	ENSBTAG00000001842	62928000	91447000	199890000	141990000	70871000	45233000	0	0	0	189400000	195050000	99696000	116240000	0	106680000	0
Q2KJ23	ENSBTAG00000019177	1975300000	2419700000	2421300000	2002400000	1989200000	1816000000	2272000000	1583900000	2015900000	2043400000	2541900000	2562500000	2236100000	2254700000	2447100000	1906100000
Q2KJ47	ENSBTAG00000021191	93504000	153190000	80449000	86460000	183830000	68515000	85554000	0	198390000	136220000	92442000	0	96460000	171670000	115760000	0
Q2KJD0	ENSBTAG00000006969	0	0	0	0	106320000	93521000	0	120610000	112400000	0	90630000	0	0	124450000	100880000	79269000
Q2KJH4	ENSBTAG00000013607	631810000	520720000	539460000	587500000	593950000	538650000	404260000	539900000	612000000	442250000	690610000	505270000	419490000	902360000	468630000	545560000
Q2KJJ9	ENSBTAG00000019554	2891400000	2282800000	2347300000	1856100000	1549500000	1871600000	1983600000	1752400000	2015100000	2416400000	2167900000	2606500000	2380900000	2952700000	2515700000	2845300000
Q2NL34	ENSBTAG00000001855	113000000	79148000	127860000	135220000	142650000	102410000	112990000	124010000	85489000	98736000	135590000	73572000	81922000	125880000	94172000	106540000
Q2T9S4	ENSBTAG00000009951	0	39814000	35934000	0	0	0	41435000	0	0	0	0	41676000	0	0	32935000	49472000
Q2TBV3	ENSBTAG00000020449	59324000	73617000	0	52630000	79717000	101200000	61050000	79053000	0	77789000	94194000	101710000	0	70587000	63669000	99806000
Q2UVX4	ENSBTAG00000017280	53261000	55455000	445460000	0	0	0	0	98481000	1246500000	0	70518000	0	0	0	41974000	0
Q32KU9	ENSBTAG00000032531	502200000	393450000	376530000	299810000	464020000	213750000	323320000	238970000	452960000	329650000	565580000	188900000	366820000	415280000	255640000	545660000
Q32LG3	ENSBTAG00000009462	5791700000	5169400000	4970800000	6554400000	7483800000	5314500000	5169300000	4874600000	5132700000	5914900000	5268200000	5253900000	4809500000	6532000000	4816100000	7358700000
Q32PA4	ENSBTAG00000050722	327500000	510010000	339110000	340400000	338190000	258470000	267380000	157050000	333780000	451530000	399680000	350930000	428180000	416020000	430680000	442000000
Q32PA8	ENSBTAG00000017298	0	0	104130000	53666000	67309000	69859000	66134000	0	76779000	80969000	111780000	87552000	103310000	0	63610000	163710000
Q32PH8	ENSBTAG00000021685	2454500000	2175700000	2319100000	2193500000	2048700000	1770400000	2251100000	1741300000	2214900000	2166300000	2380500000	2205800000	2776000000	2673500000	2693300000	2089600000
Q3B7M2	ENSBTAG00000019998	166520000	211250000	113420000	0	190690000	195560000	178950000	0	120570000	281940000	196470000	238840000	204880000	170950000	197210000	149990000
Q3MHL4	ENSBTAG00000018101	118130000	152020000	205500000	105790000	188770000	125770000	88035000	71866000	81269000	53878000	203660000	170870000	170110000	120040000	207010000	145260000
Q3MHM5	ENSBTAG00000052518	1589300000	1496200000	1722200000	1608400000	1540100000	1404000000	1658100000	1364400000	1514200000	1953700000	1564100000	1435500000	1688500000	1309600000	1805400000	1747100000
Q3SWW9	ENSBTAG00000012447	0	82401000	82790000	99966000	86185000	94194000	104910000	87284000	120000000	121610000	99265000	113760000	94556000	102360000	103330000	91578000
Q3SWX4	ENSBTAG00000031598	346000000	299790000	380890000	358350000	339980000	456040000	308210000	293980000	204900000	410350000	385580000	166640000	239270000	482820000	237180000	398510000
Q3SX40	ENSBTAG00000011400	9076400000	9748900000	8852400000	9697800000	9440000000	11216000000	11148000000	8700100000	7884200000	10406000000	9243700000	12040000000	12726000000	8661200000	9836100000	10099000000
Q3SYR3	ENSBTAG00000005974	1485100000	2103800000	1722800000	1494600000	1489600000	1494200000	1798900000	1421300000	1035100000	1103800000	1356800000	1320300000	794210000	1240300000	1437800000	1250700000
Q3SYU2	ENSBTAG00000004258	388580000	380370000	389700000	284290000	298510000	339930000	576470000	264930000	328580000	421540000	445510000	455620000	502480000	519110000	568160000	564530000
Q3SZ00	ENSBTAG00000015038	953130000	695620000	758420000	635760000	1140900000	782850000	631740000	678020000	698080000	696180000	585140000	488500000	325620000	613520000	486940000	670750000
Q3SZ65	ENSBTAG00000014724	183600000	170850000	279460000	160690000	183680000	170660000	215670000	127110000	181510000	186400000	203350000	170030000	227650000	240350000	247880000	252340000
Q3SZA0	ENSBTAG00000006950	57647000	32003000	48017000	0	55015000	51321000	57409000	41465000	0	30119000	0	41040000	58077000	0	45370000	47445000
Q3SZB4	ENSBTAG00000024240	232240000	201110000	167600000	168040000	206320000	157890000	146370000	164870000	173750000	194140000	156040000	0	157480000	210430000	155060000	219490000
Q3SZX4	ENSBTAG00000015214	28180000000	35041000000	42028000000	19296000000	25493000000	30011000000	20337000000	24084000000	22267000000	32814000000	39450000000	27182000000	39290000000	24086000000	26753000000	36037000000
Q3T054	ENSBTAG00000055033	0	0	94639000	0	81151000	77913000	50082000	0	0	0	120740000	0	101090000	104940000	0	87307000
Q3T085	ENSBTAG00000011824	609800000	209940000	333970000	216970000	430950000	331570000	2300400000	269560000	712270000	460350000	366490000	754020000	342090000	445590000	223580000	302090000
Q3T0F9	ENSBTAG00000004736	0	57376000	64323000	45812000	66474000	65192000	68701000	0	54909000	69587000	51041000	52850000	0	49303000	63141000	88457000
Q3T0L7	ENSBTAG00000023343	0	21120000	18763000	0	32740000	29530000	0	0	21965000	0	0	0	27866000	34602000	24969000	32291000
Q3T0P6	ENSBTAG00000000894	19538000000	17301000000	22075000000	13434000000	17187000000	15871000000	20919000000	11015000000	16411000000	29604000000	23791000000	24054000000	24739000000	19028000000	24436000000	26603000000
Q3T0T7	ENSBTAG00000021226	0	143530000	0	101580000	141170000	0	103010000	128970000	0	151420000	128420000	152230000	0	143030000	0	0
Q3T0U3	ENSBTAG00000007106	0	200490000	0	209570000	225790000	105880000	0	0	0	88498000	233090000	180480000	0	219800000	0	154200000
Q3T0X5	ENSBTAG00000006564	0	133650000	0	127170000	0	119910000	111530000	93590000	136800000	119920000	109080000	85249000	147040000	113360000	165540000	139820000
Q3T0Y5	ENSBTAG00000000990	0	83988000	71610000	77692000	97945000	96466000	74110000	80968000	116910000	93031000	118330000	95660000	101360000	124080000	92221000	92601000
Q3T0Z7	ENSBTAG00000040333	76179000	96534000	127340000	69373000	110850000	80934000	113630000	0	68817000	162120000	115280000	79174000	149320000	111720000	125360000	186210000
Q3T101		926390000	335040000	827920000	0	0	0	418020000	753110000	1434700000	255410000	502980000	0	0	469380000	213210000	0
Q3T108	ENSBTAG00000021288	122630000	118300000	95145000	91333000	109760000	88140000	89572000	77755000	0	84180000	88677000	0	71046000	114400000	0	0
Q3T145	ENSBTAG00000019295	1524100000	2013100000	2192700000	1422800000	2136800000	1667100000	1363900000	1236000000	1568400000	2349900000	2259800000	1834800000	1974000000	2678500000	2396300000	2222600000
Q3T149	ENSBTAG00000011969	15564000000	17134000000	13820000000	12464000000	12440000000	12206000000	13059000000	8678500000	14143000000	8817200000	24248000000	15005000000	14069000000	12586000000	11151000000	13426000000
Q3T165	ENSBTAG00000017120	119550000	128740000	130630000	161960000	172320000	128140000	128450000	141320000	107990000	137480000	94667000	107890000	82603000	187430000	115180000	127130000
Q3ZBA8	ENSBTAG00000000843	264320000	239900000	340680000	195390000	379660000	410230000	373520000	149200000	147020000	424940000	327770000	333950000	395210000	157710000	325560000	360510000
Q3ZBC9	ENSBTAG00000018707	2396700000	3445100000	2508000000	3279500000	2955600000	2781400000	2987200000	2371000000	1939700000	2137500000	2740000000	2431200000	2604900000	3034200000	2980600000	1879800000
Q3ZBD4	ENSBTAG00000015204	346020000	311030000	231130000	292050000	307510000	228420000	318660000	236290000	267230000	214990000	432300000	0	203470000	319760000	236010000	285640000
Q3ZBD7	ENSBTAG00000006396	22078000000	18992000000	19696000000	14653000000	16171000000	17380000000	16921000000	11276000000	15112000000	22943000000	21467000000	17505000000	22368000000	16582000000	20604000000	22565000000
Q3ZBI6	ENSBTAG00000007300	220500000	164460000	206110000	0	0	195910000	196480000	257740000	183680000	0	221690000	0	0	0	0	215050000
Q3ZBQ0	ENSBTAG00000014904	0	0	68247000	0	0	58121000	53449000	0	0	55709000	0	49670000	49879000	0	0	74249000
Q3ZBT1	ENSBTAG00000015000	437890000	493220000	458670000	349230000	419270000	454600000	470190000	414470000	369620000	424950000	385620000	354030000	414940000	402480000	463140000	444790000
Q3ZBU0	ENSBTAG00000012818	10949000000	11684000000	9548800000	9792500000	11782000000	9919700000	8556500000	10004000000	8550400000	8787000000	9976000000	8965700000	7522400000	9864100000	7912800000	7799900000
Q3ZBX9	ENSBTAG00000030503	77637000	0	0	0	175610000	0	101460000	66375000	0	0	51207000	0	0	47213000	0	50078000
Q3ZBY4	ENSBTAG00000013099	1150900000	1647100000	1552700000	1487100000	1009800000	1051300000	1502800000	868770000	1598600000	1255500000	1256200000	1868500000	1711700000	989230000	1439500000	1437100000
Q3ZBZ8	ENSBTAG00000015663	349940000	305590000	299300000	252440000	376210000	261640000	294340000	201690000	355910000	253200000	524190000	348460000	347550000	345010000	298680000	358430000
Q3ZC09	ENSBTAG00000005534	108860000000	94600000000	106390000000	78134000000	79100000000	78714000000	86777000000	63369000000	82748000000	122840000000	119100000000	121410000000	149540000000	102950000000	115030000000	133590000000
Q3ZC55	ENSBTAG00000009696	94012000000	91324000000	78246000000	86179000000	95590000000	95072000000	72621000000	102490000000	68676000000	75037000000	64672000000	54637000000	58809000000	84876000000	60827000000	67081000000
Q3ZCF0	ENSBTAG00000010624	0	23804000	0	21467000	16838000	30999000	0	0	0	0	21080000	0	27820000	0	25746000	0
Q3ZCH0	ENSBTAG00000011419	356890000	326440000	337850000	437890000	565100000	326650000	348760000	321170000	390410000	370330000	394510000	367220000	327980000	385040000	390120000	428470000
Q4U0T9	ENSBTAG00000011869	1780200000	495350000	688970000	2094000000	1051700000	546310000	698500000	690380000	736420000	913960000	945690000	499410000	701630000	710390000	447660000	645860000
Q58DM8	ENSBTAG00000017710	66947000	0	117980000	84232000	92788000	100020000	62319000	79169000	101930000	84991000	114470000	0	58858000	116490000	49057000	83316000
Q58DT1	ENSBTAG00000020139	57087000	0	0	78913000	62344000	0	0	0	55023000	60231000	104460000	51128000	0	50863000	88539000	76894000
Q58DT6	ENSBTAG00000030209	80294000	0	90654000	0	0	0	79265000	0	83214000	105110000	0	0	0	0	0	132700000
Q58DU5	ENSBTAG00000002808	68945000	61039000	0	0	63154000	62850000	0	62487000	58358000	66899000	61109000	56089000	77253000	67442000	52915000	62920000
Q5E946	ENSBTAG00000020518	1030300000	1148100000	1095900000	844590000	880700000	674190000	946020000	486000000	909080000	1488100000	1212400000	1183800000	1356900000	1031400000	1180600000	1354100000
Q5E947	ENSBTAG00000003642	748610000	955990000	955760000	959520000	1026300000	954860000	1050800000	796200000	839660000	1067300000	1070900000	886850000	1041600000	821530000	904500000	1138100000
Q5E956	ENSBTAG00000019782	29811000000	25180000000	27882000000	23090000000	24786000000	22412000000	22035000000	17302000000	22252000000	38634000000	32630000000	37537000000	46868000000	28748000000	33500000000	39292000000
Q5E984	ENSBTAG00000010156	212560000	150510000	0	0	344450000	0	284690000	0	161100000	340700000	314360000	333640000	358700000	270100000	327380000	240490000
Q5E997	ENSBTAG00000004072	2053200000	2040900000	1896800000	2029100000	1890200000	2169700000	2153800000	1992400000	1971300000	2284400000	1897600000	2520700000	2214400000	2074000000	2277800000	1738200000
Q5E9B1	ENSBTAG00000019603	1522100000	1691900000	986390000	846410000	1591400000	999880000	633700000	742130000	982460000	1013400000	924360000	545520000	745490000	1029900000	904710000	1505100000
Q5E9D3	ENSBTAG00000024723	0	179420000	142310000	145970000	302310000	141370000	0	133930000	85146000	0	0	82421000	0	120410000	0	0
Q5E9F8	ENSBTAG00000024561	1578200000	636520000	773300000	1130500000	875900000	930080000	650110000	1148500000	711720000	550780000	718140000	722330000	625240000	642410000	786680000	850480000
Q5E9L9	ENSBTAG00000002036	0	58442000	55217000	77900000	50213000	78619000	73443000	0	0	80899000	0	60004000	0	54251000	49073000	59047000
Q5E9V3	ENSBTAG00000002574	1032500000	489820000	295410000	211810000	463730000	212400000	188380000	180920000	374490000	197220000	232650000	145330000	0	198230000	155140000	132890000
Q5EA88	ENSBTAG00000016296	5802300000	4491800000	5389400000	4131600000	4299300000	4761800000	5129200000	3155500000	3817000000	5618500000	4610000000	5150800000	5571400000	4599400000	4999100000	6246600000
Q5EAC9	ENSBTAG00000001303	74931000	121010000	90730000	84928000	133690000	83150000	112170000	72682000	0	0	116080000	0	95019000	68941000	91873000	95486000
Q5KR47	ENSBTAG00000033217	35798000000	34795000000	28919000000	28147000000	43573000000	28034000000	24932000000	31892000000	30745000000	23712000000	19197000000	22182000000	15767000000	25454000000	20629000000	28953000000
Q5KR48	ENSBTAG00000011424	89342000000	106600000000	81080000000	116900000000	113770000000	92414000000	118880000000	89145000000	86648000000	91992000000	85203000000	104870000000	82638000000	93340000000	96643000000	78182000000
Q5KR49	ENSBTAG00000005373	362610000000	360730000000	332710000000	404050000000	381950000000	386990000000	387110000000	340920000000	356000000000	415140000000	354770000000	427680000000	386710000000	338520000000	370130000000	282960000000
Q6EWQ7	ENSBTAG00000002018	138550000	113490000	133910000	118890000	101980000	137720000	201130000	0	192530000	217010000	129340000	174050000	204730000	119470000	131760000	208220000
Q6T8D8	ENSBTAG00000011730	107000000	240080000	95829000	109910000	114560000	141420000	109400000	101300000	129850000	124710000	0	129360000	156130000	106280000	114620000	114890000
Q76LV2	ENSBTAG00000006270	309630000	628160000	742810000	581900000	732140000	693200000	696920000	634580000	804500000	449360000	1277400000	597520000	739550000	870600000	923360000	734410000
Q7JAT2	ENSBTAG00000043564	109530000	0	123930000	141520000	146780000	114310000	116300000	112790000	92162000	122300000	112330000	101850000	0	182700000	0	0
Q7YRW9	ENSBTAG00000011104	840290000	879630000	721540000	1043500000	908750000	977220000	1112300000	790910000	691710000	930420000	770900000	943920000	775740000	904160000	977900000	591580000
Q861U5		26606000	0	0	25472000	0	28239000	21119000	33298000	0	0	0	0	0	21865000	23958000	28115000
Q861V5		213420000	116930000	101900000	120030000	261990000	109160000	201660000	119950000	223370000	250370000	146890000	157750000	151950000	216640000	108230000	188480000
Q862D6		43840000	0	0	43125000	37352000	0	27359000	0	0	0	24833000	31616000	0	33881000	31963000	0
Q862H8		124320000	191420000	0	153870000	106840000	120680000	131250000	115660000	104360000	85357000	161510000	168890000	103020000	118820000	80420000	156590000
Q8MKH6	ENSBTAG00000006419	12638000000	10450000000	8832800000	8779100000	12394000000	8288700000	7726300000	9509200000	8325800000	5984300000	6313700000	6800900000	4384000000	8565700000	7120900000	9045000000
Q8MKH7	ENSBTAG00000022158	4714100000	7474700000	6135700000	0	0	4878900000	0	5376600000	2568500000	0	3811500000	0	3512300000	0	3242200000	4692800000
Q8MKH8	ENSBTAG00000022158	72557000000	62664000000	62460000000	77636000000	70415000000	80132000000	76316000000	65689000000	64523000000	71574000000	67695000000	85538000000	81195000000	71361000000	76351000000	64712000000
Q95KV7	ENSBTAG00000007812	119520000	148640000	111210000	117380000	131360000	101330000	120900000	124740000	89933000	0	77596000	0	63338000	105830000	0	107900000
Q9BE40	ENSBTAG00000018204	828250000000	608300000000	617080000000	726120000000	635250000000	801220000000	774130000000	616820000000	707230000000	809340000000	558680000000	858080000000	827790000000	362340000000	749640000000	584410000000
Q9BE41	ENSBTAG00000007090	2019300000000	2273500000000	2269100000000	2434600000000	2194000000000	2386100000000	2186200000000	2418100000000	1864000000000	2105000000000	2249000000000	2023500000000	2049000000000	2338900000000	2117200000000	1824200000000
Q9BGI3	ENSBTAG00000012062	1351400000	1567400000	1508100000	909610000	1128300000	1091300000	826850000	875790000	1253100000	1121800000	1383500000	1087200000	1095700000	1241300000	1178000000	1288500000
Q9N0V4	ENSBTAG00000017765	0	105310000	112790000	72849000	83770000	84556000	108650000	44092000	77702000	153150000	108730000	100320000	90058000	139220000	185870000	149610000
Q9TTK6	ENSBTAG00000030333	35000000	82337000	48777000	0	100890000	76951000	68126000	66884000	106030000	103090000	74802000	0	0	66940000	55444000	73821000
Q9XSC6	ENSBTAG00000013921	135570000000	109190000000	124520000000	116350000000	132700000000	118400000000	113780000000	84930000000	99062000000	150300000000	120030000000	123890000000	156760000000	127590000000	121570000000	156400000000
V6F7T1	ENSBTAG00000010709	762770000	686930000	676950000	740160000	947390000	835840000	704020000	787080000	494720000	807000000	603060000	584530000	561700000	802570000	795570000	630030000
V6F832	ENSBTAG00000000434	14695000000	9580400000	7923700000	8050300000	9026200000	8673800000	8091300000	6767400000	9494200000	5717300000	17760000000	7063100000	8274000000	9835700000	6858000000	9782500000
V6F9A2	ENSBTAG00000002258	181080000	174970000	544190000	15929000	165710000	59164000	139880000	74019000	1216400000	54045000	136790000	0	132730000	133240000	129270000	130470000

## Sheet: Supplemental Table S2B (PP)
UniProt ID	Ensembl ID	19c_PP	21c_PP	22c_PP	23c_PP	24c_PP	25c_PP	26c_PP	19PS_PP	21PS_PP	22PS_PP	23PS_PP	24PS_PP	25PS_PP	26PS_PP
A0A140T897	ENSBTAG00000017121	12700000000	25487000000	14909000000	11744000000	8847400000	11319000000	7379400000	13014000000	7154000000	9840600000	7758600000	10573000000	9288100000	12328000000
A0A3Q1LG34	ENSBTAG00000001120	227840000	204310000	175010000	197990000	297630000	381450000	274130000	0	219620000	261920000	268890000	267510000	203260000	214190000
A0A3Q1LHM2	ENSBTAG00000014068	823960000	873470000	1101100000	1007000000	863410000	783790000	1085500000	495990000	1324000000	413030000	412810000	1512300000	757500000	1093900000
A0A3Q1LJ98	ENSBTAG00000052033	8384200000	8720200000	8020200000	8212600000	7843600000	4418800000	8147600000	9039700000	7611300000	9103600000	9520800000	9217000000	7492000000	8605700000
A0A3Q1LL07	ENSBTAG00000018399	18755000000	11267000000	16629000000	14627000000	29557000000	133490000000	14325000000	17271000000	12994000000	12597000000	23102000000	11083000000	16880000000	18360000000
A0A3Q1LL11	ENSBTAG00000046107	680130000	361850000	553680000	776300000	511840000	0	394710000	2536900000	514180000	1418700000	1237500000	932470000	0	649050000
A0A3Q1LMX0	ENSBTAG00000016516	392760000	434090000	260050000	289220000	254490000	345180000	200130000	175780000	249500000	246070000	369820000	309910000	194960000	254380000
A0A3Q1LP42	ENSBTAG00000055045	980970000	1093900000	499900000	768360000	547800000	757810000	771780000	465110000	662930000	257250000	276760000	637070000	322370000	238630000
A0A3Q1LWF3	ENSBTAG00000001398	6106500000	6306200000	5907800000	6993500000	5412600000	4892900000	5531900000	4355400000	4425300000	4471700000	4892700000	5895300000	3325800000	6063600000
A0A3Q1LXK9	ENSBTAG00000011922	11543000000	11021000000	12183000000	11761000000	12250000000	8047200000	10503000000	10179000000	10580000000	9386300000	10895000000	9434600000	8793300000	9226200000
A0A3Q1LYI6	ENSBTAG00000003307	377030000	323590000	283460000	294430000	268830000	259710000	376110000	85334000	147130000	214410000	0	289010000	164220000	105600000
A0A3Q1LYW4	ENSBTAG00000004806	1839700000	2000000000	2435900000	1341600000	1380800000	856440000	2104500000	1384300000	1025300000	2302000000	1963500000	1748200000	2688500000	2123800000
A0A3Q1LZV6	ENSBTAG00000012849	312460000	188460000	214210000	218160000	142590000	0	146800000	144570000	0	102570000	166280000	251590000	0	229610000
A0A3Q1M010	ENSBTAG00000000111	294270000	373010000	349260000	208420000	121250000	149390000	306100000	230580000	190620000	311190000	241070000	442660000	255870000	155220000
A0A3Q1M119	ENSBTAG00000005664	2286500000	2095300000	1923700000	2164000000	2081000000	1390700000	2334900000	734090000	1226900000	2482600000	2268000000	1925600000	1704900000	1986200000
A0A3Q1M129	ENSBTAG00000008185	711350000	560120000	661550000	524030000	492430000	580390000	661000000	462030000	485340000	781210000	608480000	801390000	784050000	729530000
A0A3Q1M1H0	ENSBTAG00000018707	29847000000	26463000000	33324000000	29648000000	25911000000	38557000000	27976000000	30729000000	35198000000	30232000000	32681000000	27958000000	31827000000	29881000000
A0A3Q1M1R3	ENSBTAG00000006907	1127500000	986510000	1018900000	982760000	686990000	1113300000	1330300000	1197700000	1118700000	1124400000	1124300000	1204300000	898980000	1065300000
A0A3Q1M304	ENSBTAG00000006253	59809000000	51066000000	63935000000	53871000000	50606000000	38072000000	57411000000	55081000000	56383000000	54646000000	59939000000	65067000000	53602000000	57123000000
A0A3Q1M4M4	ENSBTAG00000006441	762790000	609400000	553640000	581390000	434900000	483800000	612460000	218270000	535170000	173710000	0	961910000	369260000	0
A0A3Q1M6F2	ENSBTAG00000053974	4843300000	6343100000	5850900000	5737700000	5207000000	3326100000	5849200000	7534600000	6300500000	7969400000	6992600000	7347500000	6910500000	7449500000
A0A3Q1M6J0	ENSBTAG00000008862	701400000	668390000	0	596300000	779220000	0	844620000	419310000	0	613210000	642830000	611470000	787320000	742560000
A0A3Q1M6K6	ENSBTAG00000006429	2860400000	2952700000	3416100000	4335800000	4366300000	4879700000	3413700000	3720400000	3726800000	2782200000	2707100000	3111400000	2287000000	2573900000
A0A3Q1MB48	ENSBTAG00000010559	134670000	103640000	142990000	109680000	97436000	148210000	92848000	0	0	0	0	119530000	122100000	122460000
A0A3Q1MBG9	ENSBTAG00000015690	647400000	593490000	454220000	576400000	559650000	603200000	479200000	496090000	407460000	239730000	185290000	266660000	328770000	342860000
A0A3Q1MC60	ENSBTAG00000006907	167030000000	134310000000	156120000000	133050000000	140470000000	157060000000	144560000000	133390000000	131290000000	145620000000	160980000000	153330000000	138690000000	138810000000
A0A3Q1MDH5	ENSBTAG00000002863	82852000	147690000	181740000	292170000	257550000	348430000	162260000	290380000	0	180600000	0	0	0	156410000
A0A3Q1MDT7	ENSBTAG00000050667	1574100000	1664800000	978280000	1361700000	1251900000	698510000	746190000	554380000	854900000	848050000	951210000	935890000	800260000	634900000
A0A3Q1MDU8	ENSBTAG00000008248	417240000	239600000	276870000	348970000	274220000	183290000	248490000	221210000	127870000	171620000	86099000	262630000	0	162570000
A0A3Q1MG38	ENSBTAG00000016924	916580000	618700000	714250000	813170000	728670000	400780000	761460000	300630000	0	583730000	588470000	772220000	435590000	564880000
A0A3Q1MHP4	ENSBTAG00000054952	481770000	165930000	167940000	346840000	117640000	0	161390000	166850000	0	0	0	235640000	0	158700000
A0A3Q1MI08	ENSBTAG00000019852	389560000	316450000	389850000	353630000	255000000	258090000	498710000	107850000	290580000	98240000	175390000	434850000	258210000	376380000
A0A3Q1MIY1	ENSBTAG00000051744	111770000	103000000	130310000	133090000	108970000	148310000	137240000	310730000	120430000	0	130790000	212660000	99535000	0
A0A3Q1MKC7	ENSBTAG00000020087	159450000	143160000	160740000	128310000	165430000	0	113920000	136320000	90632000	113760000	116510000	159820000	105270000	128080000
A0A3Q1MN97	ENSBTAG00000021879	448180000	763120000	553590000	411680000	479520000	363590000	471920000	326520000	411680000	438530000	252120000	320740000	484160000	225280000
A0A3Q1MQS4	ENSBTAG00000017183	4602900000	6040900000	7627100000	6453800000	5288500000	8378900000	4939500000	5051700000	6324300000	5148600000	5073700000	5011600000	5023200000	5660800000
A0A3Q1MQU9	ENSBTAG00000054051	7251400000	6468400000	6629200000	6390400000	6442600000	7088500000	6769500000	6615200000	5887600000	7527800000	7738300000	8260800000	6491600000	6915500000
A0A3Q1MQV0	ENSBTAG00000017765	755180000	1044800000	675480000	670090000	797120000	349170000	702300000	633340000	753190000	693720000	569820000	805070000	740750000	419780000
A0A3Q1MRA1	ENSBTAG00000006999	4128600000	3124700000	3837900000	3142500000	3104600000	2589500000	3187800000	1038300000	1232100000	3205000000	3472100000	3955900000	2943400000	3798400000
A0A3Q1MU86	ENSBTAG00000014806	4290300000	3236600000	6347300000	3001900000	3343200000	2108500000	3206700000	3121000000	3491400000	5194700000	4799800000	4796100000	4971600000	5050900000
A0A3Q1MV91	ENSBTAG00000006745	1035200000	3439700000	1102700000	621120000	233850000	3483000000	342150000	0	1269600000	0	604050000	1241700000	539400000	6878700000
A0A3Q1MVM8	ENSBTAG00000018278	884450000	707360000	808450000	989430000	484890000	739320000	1080700000	882480000	978710000	763380000	764390000	1068300000	746990000	862350000
A0A3Q1MXQ0	ENSBTAG00000013411	5077400000	5287300000	5803700000	5715100000	7121000000	7782800000	5214800000	5563600000	5681000000	5436100000	5993200000	4668300000	5115500000	4474300000
A0A3Q1N0B0	ENSBTAG00000016975	201980000	225590000	176920000	257080000	211820000	182580000	177380000	0	177690000	199110000	163250000	113030000	141840000	149860000
A0A3Q1N238	ENSBTAG00000006075	272520000	309720000	210960000	271790000	258660000	376900000	270880000	0	233210000	263460000	0	196270000	0	318360000
A0A3Q1N8A3	ENSBTAG00000004554	1231600000	1016300000	1051000000	1092400000	1127800000	1119100000	1244900000	1229500000	1236200000	1037600000	1227300000	1094100000	1112600000	1332400000
A0A3Q1NE82	ENSBTAG00000013468	640040000	2198600000	730200000	1367400000	1026500000	802450000	669410000	768290000	638620000	626060000	515250000	592390000	282780000	86759000
A0A3Q1NFY4	ENSBTAG00000052709	3144900000	2876900000	3171300000	3167100000	3066900000	2034900000	3627600000	2980500000	3409700000	3262500000	3495600000	2341700000	3272000000	3235200000
A0A3Q1NI96	ENSBTAG00000053626	7407400000	7289800000	8806100000	8033600000	7668000000	9822300000	9346400000	9607400000	9544300000	10997000000	11125000000	9095100000	10425000000	10195000000
A0A452DI87	ENSBTAG00000008314	169110000	205770000	197330000	247450000	211970000	261410000	234950000	242940000	221060000	201790000	0	0	0	0
A0A452DIH7	ENSBTAG00000030974	764620000	953400000	497580000	413760000	491220000	210950000	512000000	434740000	583840000	775860000	411410000	688290000	645970000	460500000
A0JNC0	ENSBTAG00000014719	810460000	737860000	791950000	722110000	822160000	1182100000	812970000	851650000	881160000	683070000	823980000	747670000	609820000	840440000
A0JNJ5	ENSBTAG00000009707	391270000000	397060000000	447240000000	514580000000	413050000000	201510000000	389660000000	557820000000	501410000000	448060000000	489360000000	465610000000	412390000000	459800000000
A1A4R1	ENSBTAG00000046003	3753500000	3408000000	2864600000	3477300000	2881500000	4113000000	2522600000	2664600000	3102800000	2951800000	2587200000	3138100000	2248700000	2462900000
A2VDZ9	ENSBTAG00000017424	133990000	197550000	161890000	192620000	159660000	0	141700000	165340000	153650000	225930000	164850000	160190000	174280000	205720000
A4FUZ1	ENSBTAG00000012703	413080000	610040000	577890000	609470000	532480000	678060000	523290000	801070000	359050000	619530000	131860000	187900000	638490000	299160000
A4FV78	ENSBTAG00000010741	3309700000	3226100000	3376700000	2926900000	1876000000	612910000	2473500000	3066000000	2484900000	3138500000	3155100000	4474000000	3003400000	3331500000
A4IFG0	ENSBTAG00000017765	82679000	159910000	106920000	100670000	125080000	0	121520000	112990000	138360000	166020000	0	0	157140000	110630000
A4IFK4	ENSBTAG00000006434	2983800000	2923700000	3185500000	3896300000	3033300000	4126100000	3827900000	3499700000	3881700000	3535300000	3954200000	4544400000	3657400000	3082700000
A5D7D1	ENSBTAG00000011215	3642000000	3174100000	2174900000	2833000000	3110600000	3001000000	3026100000	2197900000	2127500000	1991800000	2914700000	3299000000	1680700000	2831800000
A5D7N2	ENSBTAG00000038025	2959400000	2276600000	2152500000	2308300000	2349200000	3245200000	1835200000	1235800000	1924600000	1409400000	2051400000	1632500000	1652600000	1894800000
A5D984	ENSBTAG00000001601	39408000000	49422000000	48982000000	35356000000	43463000000	59031000000	43415000000	54450000000	29103000000	45911000000	33648000000	29333000000	43914000000	28911000000
A5D9F0	ENSBTAG00000014463	427110000	414170000	467360000	444890000	359810000	244800000	446850000	460080000	386460000	473930000	486290000	560130000	476010000	396800000
A5PJE3	ENSBTAG00000001638	709300000	3769800000	861750000	302460000	100650000	4053200000	295040000	206940000	926890000	0	170640000	395240000	288040000	7642200000
A5PJI6	ENSBTAG00000021992	145680000	193360000	157460000	193930000	150580000	0	167690000	176640000	199450000	189320000	180180000	0	145330000	0
A5PJR4	ENSBTAG00000017616	405880000	321690000	284670000	247410000	283110000	273530000	271090000	304530000	140610000	408270000	0	87350000	232580000	0
A6H7J6	ENSBTAG00000006045	208960000	280260000	290880000	344420000	489200000	0	204710000	293460000	79498000	115670000	89647000	199150000	0	186560000
A6QLL8	ENSBTAG00000012927	140040000000	181990000000	160520000000	107930000000	160800000000	337180000000	156530000000	181200000000	100620000000	162140000000	132780000000	96829000000	138290000000	113240000000
A6QNM9	ENSBTAG00000016762	707530000	618770000	819030000	685550000	546790000	463260000	816640000	191830000	311220000	433170000	244510000	830830000	354230000	609100000
A6QNS6	ENSBTAG00000007244	649230000	412000000	355850000	553720000	354250000	361940000	353410000	500910000	96551000	211620000	235470000	503740000	217010000	367650000
A6QP89	ENSBTAG00000011392	47480000000	38809000000	37566000000	44153000000	40651000000	32863000000	47013000000	34801000000	45370000000	42041000000	37698000000	53064000000	39395000000	49742000000
A6QP99	ENSBTAG00000021508	186140000	218150000	267480000	419470000	226000000	298330000	269900000	0	0	212500000	274770000	251370000	0	0
A6QPA6	ENSBTAG00000011803	2570200000	1953600000	2268500000	2528000000	0	2331500000	2823900000	2380600000	2110700000	2697800000	2693200000	2756100000	2503000000	3744500000
A6QPA7	ENSBTAG00000011548	2555900000	1954800000	2413800000	2101000000	2234600000	3266900000	3082100000	2302300000	2087100000	2780700000	2197800000	2889300000	3222200000	2947500000
A7E3V1	ENSBTAG00000046019	727320000	695720000	741310000	956820000	884940000	733660000	805640000	855060000	644120000	533040000	464110000	458190000	469540000	491100000
A7MB72	ENSBTAG00000040028	102350000	60230000	80465000	90611000	63322000	68449000	100620000	0	0	60512000	0	99099000	70054000	0
A7MB78	ENSBTAG00000039958	624770000	530430000	576100000	478970000	715280000	797750000	686430000	478650000	449020000	386400000	190080000	575170000	577850000	559720000
A7YY43	ENSBTAG00000003966	91649000	78310000	81385000	72622000	93612000	120290000	104920000	108490000	0	114940000	85045000	98222000	108170000	110650000
B2KPB9		520090000	348750000	398520000	397470000	239570000	0	395880000	0	137540000	0	162820000	354360000	0	251650000
B3IVN4	ENSBTAG00000001601	3467100000	4131500000	3950000000	2969600000	4905700000	7297200000	3923400000	4464800000	2105900000	2983800000	2191200000	2044100000	3242200000	1775500000
E1B9K1	ENSBTAG00000017246	3446900000	3773800000	4123500000	4058000000	4256000000	741080000	3657100000	5451400000	4468900000	3827000000	4629700000	4422700000	3636500000	3506700000
E1BAJ4	ENSBTAG00000010389	516560000	401520000	506110000	459790000	482470000	441080000	553640000	486910000	316050000	542410000	566210000	446160000	479850000	623280000
E1BB91	ENSBTAG00000030190	6990400000	5572700000	4098300000	5579600000	2917100000	3055000000	3035900000	3100400000	2438300000	2532800000	2688900000	4411700000	3293700000	4725800000
E1BCU2	ENSBTAG00000014885	2524800000	2358100000	2362900000	2681600000	2212600000	1646200000	2557100000	1571300000	2328600000	537980000	1489500000	2629900000	440340000	2029500000
E1BDC7	ENSBTAG00000021132	797800000	713840000	938370000	960760000	773960000	1094600000	864510000	827540000	951150000	919550000	1029700000	936270000	931510000	703570000
E1BDK6	ENSBTAG00000022635	756000000	920400000	291900000	431040000	317240000	385020000	281080000	517630000	0	143690000	374940000	402220000	150130000	271680000
E1BE77	ENSBTAG00000001503	2055300000	2523300000	3200800000	2962300000	2466000000	2201700000	3161300000	2328000000	2331600000	2389500000	2297600000	2277800000	2378100000	2525100000
E1BF23	ENSBTAG00000009387	66484000000	53946000000	62039000000	57871000000	66860000000	65903000000	61859000000	56629000000	54649000000	62756000000	67088000000	59567000000	59211000000	61294000000
E1BI98	ENSBTAG00000011802	2147800000	2170800000	1509300000	2136400000	1219500000	1390300000	1257800000	1496700000	1189900000	826010000	1087500000	1271900000	1267500000	1687000000
E1BIS6	ENSBTAG00000011752	2078900000	2391700000	2696100000	3037000000	2771500000	1981200000	2341100000	2476900000	2586000000	1980800000	2624100000	1326100000	1640700000	1165900000
E1BJA2	ENSBTAG00000006838	270090000	236220000	196880000	302700000	229640000	0	219930000	0	238300000	153360000	0	97445000	88397000	0
E1BK71	ENSBTAG00000009576	317900000	267700000	296960000	307800000	317160000	153390000	200010000	302440000	251370000	0	202250000	317190000	0	248710000
E1BLN7	ENSBTAG00000006733	149500000	132140000	213550000	176340000	197320000	137360000	158650000	191900000	171510000	242240000	0	131980000	123680000	126450000
E1BNE7	ENSBTAG00000039684	525030000	737480000	444590000	681350000	482690000	628050000	438140000	412590000	503070000	0	260520000	372050000	237080000	236660000
E1BNV1	ENSBTAG00000020080	50280000000	40251000000	50254000000	41303000000	48281000000	35588000000	47798000000	45891000000	40507000000	56357000000	61199000000	46520000000	49126000000	53973000000
E1BP87	ENSBTAG00000037794	15698000000	12661000000	15456000000	7534900000	10279000000	2121200000	22343000000	9306200000	19830000000	8028800000	6164100000	28814000000	23227000000	17758000000
F1MAV0	ENSBTAG00000022120	395680000	3156600000	517050000	248780000	75585000	3401700000	213760000	124750000	647640000	0	204180000	387110000	243990000	7960200000
F1MB01	ENSBTAG00000013290	746370000	292100000	236820000	195370000	179280000	169350000	208780000	108750000	250360000	0	58001000	241460000	168620000	157080000
F1MBR1	ENSBTAG00000000440	540460000	676380000	418310000	858560000	694230000	1041900000	457850000	577690000	663870000	483340000	479950000	328130000	457270000	333550000
F1MD77	ENSBTAG00000011966	771700000	561040000	563430000	725080000	503720000	333460000	466340000	678440000	477620000	437270000	545660000	655680000	379080000	543830000
F1ME15	ENSBTAG00000018369	37316000000	43942000000	36401000000	60399000000	29524000000	9643300000	44663000000	38811000000	37402000000	22900000000	26291000000	34704000000	18980000000	34804000000
F1MEQ3	ENSBTAG00000006463	270770000	356980000	382270000	538600000	431540000	560080000	385100000	437750000	308710000	317370000	288810000	449750000	263160000	184010000
F1MER7	ENSBTAG00000017122	1406900000	1237700000	894850000	1152900000	769650000	500530000	831020000	999480000	274420000	164090000	188200000	1019300000	358360000	945900000
F1MHT1	ENSBTAG00000006491	11499000000	13617000000	15331000000	11839000000	16598000000	19319000000	12413000000	12651000000	10295000000	12917000000	12137000000	9592000000	12271000000	12193000000
F1MIU2	ENSBTAG00000013641	206550000	379630000	397130000	299620000	287690000	272080000	283430000	224280000	418680000	265240000	248810000	350620000	0	0
F1MJ28	ENSBTAG00000001032	143870000000	143040000000	179190000000	124470000000	186250000000	132770000000	151930000000	125990000000	97065000000	165430000000	126890000000	103790000000	116930000000	140070000000
F1MJT6	ENSBTAG00000001003	3627700000	3444500000	3898100000	4261200000	3409000000	2523200000	4007000000	3247800000	2805200000	2573900000	1547100000	3572400000	2342100000	3079800000
F1MKG2	ENSBTAG00000019269	1400100000	1281400000	839010000	1230600000	663430000	706060000	680870000	919380000	692050000	530730000	625840000	951450000	811460000	955150000
F1MLB8	ENSBTAG00000002507	0	0	345190000	852860000	471340000	298160000	431150000	619600000	0	0	275880000	647730000	0	0
F1MM07	ENSBTAG00000009703	581810000000	592040000000	456260000000	676810000000	478690000000	290240000000	592440000000	425470000000	452190000000	307730000000	368570000000	471930000000	233860000000	468020000000
F1MME6	ENSBTAG00000019585	26043000000	21315000000	24829000000	25417000000	26482000000	26404000000	22984000000	25389000000	23459000000	23062000000	25455000000	26672000000	21234000000	25277000000
F1MMT2	ENSBTAG00000010229	883110000	598240000	538510000	669950000	447430000	178340000	415450000	440220000	290220000	211540000	224060000	563820000	156600000	384220000
F1MNT4	ENSBTAG00000011412	97697000	40669000	81653000	116400000	0	0	58476000	109010000	86715000	0	0	107640000	81416000	103820000
F1MPU4	ENSBTAG00000007782	8811700000	6517700000	6355700000	8847300000	7390700000	9254700000	8373800000	6921600000	9348300000	7339200000	7875400000	9363300000	7140000000	7179700000
F1MR86	ENSBTAG00000018513	4299600000	9559700000	11222000000	8465300000	7348000000	6512600000	4181900000	12664000000	6093600000	4629200000	5006800000	9658200000	4276200000	7341800000
F1MRC2	ENSBTAG00000007090	13561000000	5946800000	13162000000	12042000000	16632000000	17608000000	8889300000	7926900000	21989000000	13980000000	18845000000	3861700000	14966000000	20162000000
F1MRQ7	ENSBTAG00000007068	319010000	239940000	312850000	319790000	363060000	462740000	235200000	467220000	209760000	298030000	265670000	509120000	211350000	169210000
F1MUZ9	ENSBTAG00000012586	114690000	132550000	169140000	188760000	168400000	229100000	156560000	111790000	115640000	74628000	0	197190000	0	0
F1MWR3	ENSBTAG00000012490	140440000	151890000	182790000	205230000	188170000	201710000	197490000	0	192730000	147810000	0	249830000	0	0
F1MYG5	ENSBTAG00000017574	1035700000	1159000000	788870000	1078100000	687880000	573930000	791780000	321750000	760280000	474810000	340880000	513700000	124810000	223130000
F1MZL0	ENSBTAG00000014956	279520000	240540000	325620000	259500000	301760000	244030000	302480000	334750000	226130000	222080000	368680000	233980000	183490000	310390000
F1MZS3	ENSBTAG00000021120	1382600000	958810000	1027000000	993430000	865870000	0	622380000	581430000	903520000	880160000	632600000	879150000	787570000	760630000
F1N0L9	ENSBTAG00000017509	167010000	138380000	159790000	158970000	133100000	0	109160000	94068000	138770000	139220000	118210000	145460000	159050000	80879000
F1N206	ENSBTAG00000001908	947980000	743700000	990010000	1235000000	1001100000	1169000000	1314700000	1591000000	1287800000	1050600000	683050000	1480500000	930890000	1099800000
F1N2F2	ENSBTAG00000014547	15781000000	24805000000	18439000000	12703000000	15807000000	31646000000	15493000000	12888000000	11332000000	14675000000	15527000000	11542000000	15178000000	8348400000
F1N2I5	ENSBTAG00000010801	620570000	737700000	841360000	569450000	680960000	1119100000	699260000	611030000	548700000	666120000	236950000	459210000	665010000	501920000
F1N2K1	ENSBTAG00000002783	599380000	550150000	597560000	594340000	547630000	521290000	567670000	449590000	358070000	423240000	379360000	375720000	446880000	562630000
F1N338	ENSBTAG00000002049	201290000	171960000	184630000	240980000	189820000	273080000	143530000	183420000	141320000	105510000	90618000	151670000	0	141960000
F1N775	ENSBTAG00000009702	2238100000	1992400000	3062600000	2051000000	1079800000	6520800000	3324100000	4968000000	1908700000	3537700000	2881700000	5097200000	3377500000	5353300000
F1N7F9	ENSBTAG00000020569	269210000	260170000	171460000	184370000	229400000	162310000	189880000	211900000	0	0	131580000	307220000	223360000	196900000
F6QIC1	ENSBTAG00000010880	34343000000	36244000000	40754000000	32969000000	37182000000	22702000000	36306000000	24575000000	25994000000	25952000000	26023000000	22334000000	29359000000	27257000000
G3MYN5	ENSBTAG00000047231	6174500000	7224600000	5575300000	8547400000	6924700000	5931300000	7310500000	5894800000	6874900000	3605400000	4905400000	5615800000	2622700000	5507300000
G3MZ95	ENSBTAG00000018513	795340000	1977700000	2471900000	2031600000	1962000000	2249800000	953470000	4003400000	1438500000	924940000	1344000000	2099000000	737280000	1857000000
G3MZU6	ENSBTAG00000046177	11085000000	10494000000	13044000000	9243000000	5519500000	11830000000	12224000000	11268000000	11734000000	6470200000	7724600000	15190000000	12655000000	11089000000
G3N0F6	ENSBTAG00000046838	897820000	469280000	516880000	711210000	708230000	92992000	552540000	224530000	94753000	176080000	105560000	502500000	170890000	400640000
G3N0V0	ENSBTAG00000048135	664150000	4031600000	1256600000	983300000	495990000	642180000	254740000	1115400000	1394600000	565540000	881790000	949990000	611860000	2419800000
G3X6N3	ENSBTAG00000007273	38838000	810810000	436560000	170980000	104200000	15572000	72318000	176060000	0	0	0	0	173210000	47185000
G3X778	ENSBTAG00000015848	541500000	560860000	835810000	338260000	317260000	0	690620000	120430000	102550000	192720000	86368000	116950000	346690000	302890000
G3X807	ENSBTAG00000046096	4009100000	2529200000	2592900000	2865400000	2423400000	3891800000	2754700000	1936600000	2052800000	2208000000	2693100000	3294400000	2261200000	2751000000
G8JKZ8	ENSBTAG00000002953	415420000	752470000	550950000	341560000	339970000	440820000	558460000	489880000	470780000	506600000	471000000	625630000	418510000	0
M5FI55		5181900000	3987900000	3319500000	3672500000	3341500000	2328600000	4044400000	3149500000	2178800000	3739000000	2833300000	4545500000	2921100000	3718600000
O02691	ENSBTAG00000017779	71843000	121440000	74980000	131920000	139860000	0	117320000	118040000	125650000	0	0	114090000	0	0
O46629	ENSBTAG00000010083	487000000	313440000	449140000	569290000	343020000	455340000	410700000	73322000	390430000	0	0	291170000	0	195270000
O62654	ENSBTAG00000005353	22754000000	29321000000	28965000000	32218000000	33562000000	19791000000	18379000000	23105000000	33660000000	18637000000	24293000000	20925000000	18541000000	16573000000
O77834	ENSBTAG00000004855	435640000	698550000	606710000	526850000	771370000	1317400000	725580000	525270000	625540000	540340000	648260000	454530000	769240000	278580000
O97764	ENSBTAG00000003162	119370000	173310000	127300000	142430000	180270000	102340000	160240000	162570000	202510000	134540000	0	0	182390000	0
P00125	ENSBTAG00000012232	470570000	406550000	398460000	559770000	390210000	546720000	586010000	448570000	576430000	456370000	435320000	628170000	361470000	466240000
P00129	ENSBTAG00000001521	563410000	537180000	698470000	759400000	706670000	0	679750000	972560000	588850000	0	0	748720000	0	0
P00423	ENSBTAG00000016079	788780000	568420000	610050000	684890000	606670000	231530000	868630000	706690000	690200000	618470000	489880000	991460000	474000000	587790000
P00426	ENSBTAG00000017267	1006500000	692660000	989090000	1164400000	773730000	1266300000	961160000	920770000	1087100000	716550000	631660000	1166500000	672940000	833970000
P00428	ENSBTAG00000018542	783170000	478320000	690800000	841380000	636940000	1081100000	918710000	944140000	1587100000	743570000	700930000	852450000	750490000	890230000
P00429	ENSBTAG00000023487	250990000	291900000	429480000	521430000	197450000	334430000	358710000	613260000	412360000	0	267240000	616980000	0	578450000
P00442	ENSBTAG00000018854	395310000	865360000	610470000	640280000	531040000	490810000	676420000	1111400000	1090700000	913530000	783920000	726980000	637520000	0
P00570	ENSBTAG00000006305	5063800000	7878400000	5918300000	4390100000	5208500000	6853300000	5317300000	4942000000	5558400000	7322100000	6779600000	5377800000	7339900000	3097800000
P00829	ENSBTAG00000013315	9653800000	10513000000	11631000000	16137000000	11968000000	13180000000	11702000000	10937000000	9195200000	7627500000	6544100000	11945000000	6945400000	8284700000
P01966	ENSBTAG00000051412	19074000000	74522000000	29217000000	15607000000	7430800000	10937000000	9129900000	11872000000	26619000000	5665300000	18195000000	19869000000	39931000000	57746000000
P02070	ENSBTAG00000037644	21549000000	83434000000	35325000000	17635000000	8460700000	12463000000	13216000000	13241000000	23676000000	4547100000	16101000000	19444000000	39111000000	66292000000
P02192	ENSBTAG00000005333	181170000000	269550000000	164910000000	178760000000	285170000000	409470000000	222080000000	182210000000	231810000000	164710000000	150660000000	102730000000	172430000000	86805000000
P02253	ENSBTAG00000011677	988040000	935670000	719720000	773790000	751770000	792210000	617900000	691220000	846160000	756510000	1034800000	955240000	847280000	1012900000
P02453	ENSBTAG00000013103	7781500000	4460700000	2419500000	5333500000	654570000	563080000	1185300000	1110700000	875810000	1496900000	1634100000	5137000000	2244500000	6867900000
P02465	ENSBTAG00000013472	1050500000	559180000	309710000	531480000	0	0	0	0	0	0	0	560950000	457510000	828550000
P02584	ENSBTAG00000004915	289330000	426450000	231380000	226350000	315950000	0	257700000	320940000	421020000	417900000	367150000	395270000	443770000	256090000
P02721	ENSBTAG00000000605	433470000	369200000	519410000	717100000	465490000	566510000	616130000	0	463920000	0	0	426740000	377030000	327760000
P02722	ENSBTAG00000013208	4650500000	4184200000	5452200000	4703900000	2503200000	2943600000	5465800000	3893100000	3902900000	4348900000	2730700000	7570900000	4710000000	5454300000
P04272	ENSBTAG00000009615	538220000	1991300000	359610000	634880000	275130000	196660000	217240000	327820000	477800000	260670000	117870000	0	0	344860000
P04394	ENSBTAG00000004871	162130000	166630000	194400000	320940000	168790000	263220000	223240000	204550000	232150000	163480000	135380000	401980000	118750000	184500000
P05630	ENSBTAG00000000550	380780000	514430000	465090000	725270000	594150000	0	502340000	628620000	567790000	452880000	369100000	485500000	384360000	307590000
P05631	ENSBTAG00000013930	696820000	682470000	761610000	926310000	538030000	422080000	820570000	726920000	666090000	677750000	575760000	966580000	603740000	718390000
P07033	ENSBTAG00000006852	410020000	451480000	396440000	372380000	394320000	459660000	502270000	417430000	640310000	502920000	498250000	392710000	613920000	362090000
P07107	ENSBTAG00000009517	637370000	927530000	726880000	651760000	905610000	1055100000	744900000	0	910180000	507930000	620840000	340950000	766970000	406640000
P07471	ENSBTAG00000019521	1102400000	700440000	924820000	987900000	728170000	908630000	1028600000	824700000	1189500000	926190000	749590000	1244500000	785050000	1133900000
P10096	ENSBTAG00000014731	126720000000	175990000000	138960000000	104750000000	151740000000	168450000000	125560000000	133370000000	86997000000	109820000000	96760000000	65500000000	103570000000	71748000000
P11024	ENSBTAG00000011885	816800000	591790000	784170000	867120000	444260000	542590000	778960000	221640000	337290000	276900000	59566000	769820000	210520000	529600000
P11116	ENSBTAG00000015089	1328700000	1436000000	1732300000	1671500000	999300000	2007700000	1107100000	1994500000	901670000	1167900000	772970000	2105300000	1278600000	1787300000
P11966	ENSBTAG00000021724	1012400000	862610000	1090200000	1294900000	762930000	1265200000	1064900000	1003200000	952060000	688370000	597710000	1161800000	667300000	841610000
P12234	ENSBTAG00000012890	745940000	591330000	534840000	656490000	587000000	1115200000	833750000	294370000	548270000	737980000	396660000	1102000000	781030000	853790000
P12344	ENSBTAG00000007172	2122800000	2541500000	3051500000	3155100000	3136000000	5541400000	3658700000	3260400000	2222500000	2011200000	1227900000	1963200000	1452400000	1840400000
P13272	ENSBTAG00000046786	545650000	573750000	605530000	696430000	563510000	870220000	799120000	637190000	950080000	591630000	577850000	892170000	0	508640000
P13620	ENSBTAG00000021227	764820000	768850000	946450000	1226600000	769800000	964790000	839460000	654820000	867400000	541080000	265670000	826940000	521910000	691090000
P13696	ENSBTAG00000018115	2067000000	3331800000	3300600000	2543000000	3403000000	3455500000	2477400000	3857000000	3231600000	3492000000	3964900000	3259600000	2676400000	1816400000
P15246	ENSBTAG00000010204	958410000	1100600000	916250000	826400000	825090000	1077600000	677650000	902830000	1086900000	658450000	935830000	478220000	836390000	535810000
P15690	ENSBTAG00000021976	548540000	476480000	545360000	863640000	467310000	531920000	674900000	473680000	372680000	217550000	88752000	667020000	0	406850000
P17694	ENSBTAG00000002203	135810000	127220000	124390000	102770000	91024000	0	151080000	0	0	0	145750000	163240000	0	148270000
P18203	ENSBTAG00000008303	233760000	437830000	370940000	394100000	418620000	908870000	361640000	413550000	524470000	545870000	0	443200000	434700000	445810000
P19120	ENSBTAG00000013162	5840500000	4368400000	4884200000	5044000000	5263800000	7900400000	5219200000	5036800000	5387800000	4641600000	4612600000	4212300000	4027000000	3730300000
P19483	ENSBTAG00000002507	8200800000	7737400000	7501300000	10390000000	7354000000	5775100000	8200300000	8712400000	7848100000	6974300000	5422000000	9150600000	6303000000	7365700000
P19858	ENSBTAG00000008683	45162000000	57479000000	56462000000	31845000000	53042000000	55488000000	46951000000	39125000000	31530000000	53861000000	42254000000	38185000000	48120000000	29076000000
P20000	ENSBTAG00000008743	262920000	346300000	422970000	309130000	667210000	888350000	377480000	311180000	153430000	163330000	0	205940000	0	276240000
P21793	ENSBTAG00000003505	1045400000	1714100000	496310000	994200000	326860000	618800000	301510000	460020000	450340000	388130000	0	186130000	423450000	416330000
P22292	ENSBTAG00000004910	438070000	286880000	333060000	324840000	253610000	124320000	505090000	106590000	286110000	313040000	154240000	555790000	270760000	404440000
P23004	ENSBTAG00000021651	2250600000	2069400000	2080200000	2640800000	1968200000	2171300000	2644900000	2279000000	2529600000	2178900000	1902000000	2933600000	1582300000	2332000000
P23709	ENSBTAG00000018483	333940000	232680000	234640000	365220000	201140000	156110000	354530000	174980000	196600000	116780000	0	322060000	0	85087000
P23935	ENSBTAG00000009334	0	127420000	133020000	209620000	117730000	0	93743000	119240000	205070000	0	0	136770000	0	0
P25708	ENSBTAG00000021776	172940000	164170000	214630000	311730000	166810000	0	250020000	139850000	0	168260000	0	260060000	0	191730000
P28801	ENSBTAG00000003548	1274500000	2027000000	1251100000	1349500000	1455100000	2712700000	1164400000	1416300000	1268400000	1668700000	1353100000	1037600000	1404600000	800350000
P31800	ENSBTAG00000019096	717350000	606580000	779920000	1027600000	479950000	540780000	739730000	909150000	436740000	390290000	448250000	811150000	253400000	534500000
P33097	ENSBTAG00000011960	1406700000	1892000000	1424100000	1483800000	1789400000	2796600000	1594000000	1611800000	1282900000	1145200000	1014400000	1392000000	1216300000	527590000
P34942	ENSBTAG00000003279	284320000	219550000	186080000	282200000	0	211630000	263280000	172860000	0	200040000	0	347110000	0	0
P38657	ENSBTAG00000017196	121130000	109000000	135660000	138670000	133290000	0	162720000	0	126200000	80372000	0	95464000	0	0
P41976	ENSBTAG00000006523	175430000	211780000	285260000	354080000	269950000	0	290660000	556160000	0	0	0	192450000	0	195120000
P42029	ENSBTAG00000004295	220710000	201220000	224650000	306010000	181390000	139850000	250520000	305340000	407510000	232000000	188770000	399970000	163600000	227440000
P45879	ENSBTAG00000013113	2370400000	2007000000	2432100000	2862700000	2256400000	3436600000	2498100000	2977100000	3321500000	2822700000	2583100000	3349800000	2558400000	2768900000
P48644	ENSBTAG00000008103	198010000	312000000	184230000	244650000	269010000	229420000	385570000	216420000	142130000	94734000	0	90072000	230780000	0
P48818	ENSBTAG00000003072	515280000	581700000	489650000	633520000	447730000	411330000	579970000	473110000	503710000	436290000	314840000	520570000	368120000	434400000
P54149	ENSBTAG00000021632	624540000	951600000	843560000	582480000	940340000	1237200000	809190000	891250000	818150000	1210500000	638690000	635940000	1009500000	332640000
P62157	ENSBTAG00000001575	1683100000	1657300000	2023800000	1836500000	1828000000	385950000	1669500000	2019300000	1457600000	1715000000	1787400000	1583900000	1682400000	1828300000
P62894	ENSBTAG00000023823	751590000	896730000	973640000	1104100000	839140000	1172600000	1379300000	1250300000	1187100000	915360000	680260000	1073500000	1055500000	971690000
P62958	ENSBTAG00000010959	201620000	311180000	271360000	188120000	379260000	825620000	299450000	215160000	307170000	220800000	0	209590000	225100000	145510000
P63258	ENSBTAG00000006189	1163400000	1662500000	654330000	1138700000	712310000	0	634630000	717600000	809800000	394120000	709350000	846590000	474450000	791630000
P63315	ENSBTAG00000045757	10046000000	10375000000	11152000000	19345000000	10087000000	3475300000	11830000000	13038000000	8705000000	7178600000	8118300000	12397000000	5507300000	11767000000
P68002	ENSBTAG00000012975	1116600000	933590000	1089700000	1157600000	1089700000	1326600000	1133700000	993560000	1334800000	1135000000	790130000	1264200000	938780000	993640000
P68138	ENSBTAG00000046332	1542000000000	1604700000000	1589600000000	1607800000000	1663200000000	1094800000000	1485900000000	1426000000000	1228300000000	1270100000000	1336600000000	1348200000000	1231500000000	1399700000000
P68252	ENSBTAG00000004077	2103300000	2257400000	2039400000	2142400000	2028500000	1446300000	2279000000	1736200000	1881500000	2011100000	2137200000	1969000000	1509100000	1908600000
P79134	ENSBTAG00000014809	2524000000	2192600000	2367400000	1810500000	2592700000	1898900000	1748900000	1974100000	1983900000	2413500000	2404500000	1946600000	2112200000	2301900000
P85100	ENSBTAG00000008394	1465000000	440240000	4621400000	4799600000	227130000	572550000	920990000	3340800000	927350000	119380000	344880000	408420000	141030000	3474800000
Q00361	ENSBTAG00000017496	291750000	323580000	254900000	419660000	318090000	611980000	344210000	355360000	0	276540000	0	509900000	0	0
Q01321	ENSBTAG00000011145	589050000	348760000	471290000	506640000	307720000	435860000	554360000	402860000	403000000	259600000	398670000	506560000	414690000	397950000
Q02366	ENSBTAG00000009509	137240000	0	121290000	119250000	0	134070000	135050000	0	119870000	0	0	160430000	0	127630000
Q02369	ENSBTAG00000020405	0	181280000	177100000	223560000	0	86499000	192240000	163780000	151210000	181350000	135980000	237870000	0	0
Q02373	ENSBTAG00000009534	187720000	141100000	171340000	307660000	144640000	0	218810000	165440000	263350000	0	160150000	281420000	145870000	165900000
Q04467	ENSBTAG00000014093	1660800000	1704800000	1846800000	2312700000	1548800000	1250900000	1875900000	1769200000	1986700000	1361500000	1475800000	2201900000	1301000000	1849600000
Q05443	ENSBTAG00000001745	447480000	1612700000	547450000	708560000	237720000	461550000	219630000	342850000	442590000	0	310700000	395980000	297260000	405500000
Q05JF3	ENSBTAG00000020223	34266000000	31576000000	39661000000	37281000000	37470000000	20269000000	35412000000	27658000000	27828000000	37651000000	39100000000	37884000000	29672000000	41879000000
Q08DI7	ENSBTAG00000025136	2204900000	1834200000	2395200000	1579900000	1691200000	1711500000	2259700000	2301400000	2130000000	2006400000	2221400000	1591800000	2000000000	2254600000
Q08DN5	ENSBTAG00000001932	256570000	231310000	225430000	226380000	261500000	187720000	236160000	190420000	312400000	230260000	0	289100000	218320000	193700000
Q08DP0	ENSBTAG00000019011	25357000000	25986000000	27083000000	14517000000	16838000000	15897000000	23893000000	12872000000	16202000000	26260000000	19761000000	17950000000	23940000000	15191000000
Q0IIE1	ENSBTAG00000033008	20689000000	19600000000	20392000000	20274000000	20372000000	28560000000	21038000000	18053000000	20398000000	19193000000	17805000000	18685000000	19427000000	15585000000
Q0IIG5	ENSBTAG00000000286	11940000000	10091000000	15913000000	9785900000	11859000000	13297000000	13952000000	7048100000	8268500000	13402000000	8507600000	7950400000	12884000000	10232000000
Q0IIH6	ENSBTAG00000033422	287310000	308090000	337380000	291150000	283050000	331090000	249960000	190040000	243060000	308270000	226830000	306230000	247460000	341910000
Q0III9	ENSBTAG00000022244	132560000000	118140000000	130290000000	103060000000	113480000000	117510000000	117800000000	119740000000	95322000000	131690000000	133000000000	129780000000	120400000000	136040000000
Q0P571	ENSBTAG00000021218	122620000000	134270000000	183850000000	145490000000	111680000000	43605000000	143840000000	186500000000	126820000000	122680000000	141100000000	161730000000	134790000000	187080000000
Q0VBZ1	ENSBTAG00000011465	1363500000	888630000	1885100000	839560000	868390000	2360600000	42129000	1144400000	1371200000	909880000	677620000	544210000	1291200000	1165700000
Q0VBZ3	ENSBTAG00000015470	330900000	297820000	367410000	317870000	209110000	0	440410000	384100000	276220000	345390000	0	517500000	419230000	461010000
Q0VC48	ENSBTAG00000018071	1003300000	728600000	1091300000	1047400000	687060000	425230000	915200000	950660000	917570000	870830000	781610000	1041700000	961030000	1046500000
Q0VCY0	ENSBTAG00000006541	54101000000	42207000000	56772000000	42819000000	47574000000	47748000000	48106000000	39822000000	37879000000	52558000000	54731000000	52524000000	56044000000	58049000000
Q0VCY1	ENSBTAG00000017279	147700000	135890000	194960000	143820000	115240000	0	146550000	144230000	169690000	229640000	195730000	197420000	114200000	170620000
Q0VCZ8	ENSBTAG00000004344	439990000	414210000	344140000	402380000	246350000	188270000	381770000	79747000	54230000	0	0	105740000	45135000	76771000
Q148C2	ENSBTAG00000046725	37898000000	32885000000	44927000000	45213000000	42763000000	10451000000	37495000000	50268000000	34796000000	50696000000	51540000000	48864000000	47863000000	51120000000
Q148D3	ENSBTAG00000021688	598200000	520360000	585520000	856120000	1046400000	1225800000	611240000	828410000	762400000	638710000	372890000	583460000	320450000	394960000
Q148D5	ENSBTAG00000006759	333480000	315980000	334730000	391840000	304660000	208530000	420590000	204280000	459710000	288480000	230370000	370900000	247370000	300160000
Q148F1	ENSBTAG00000015053	2384600000	2571800000	2354800000	3454500000	3023600000	1874700000	2591500000	2664800000	3043100000	2595900000	2252900000	2768900000	2128800000	1821800000
Q148F8	ENSBTAG00000018598	2797200000	3591100000	6430400000	2540800000	4524300000	5792600000	3933800000	5515700000	3856500000	4562400000	3647700000	2829400000	5133100000	4020100000
Q148H2	ENSBTAG00000031217	6528300000	1604200000	1785600000	6706200000	334610000	1462400000	280400000	1936900000	2848100000	317390000	758360000	2815200000	739430000	379030000
Q148N0	ENSBTAG00000006029	631480000	604550000	581160000	751660000	810480000	1292400000	734480000	487700000	320310000	450140000	339020000	664580000	399230000	482730000
Q1JPF2	ENSBTAG00000005465	326630000	306510000	280760000	345230000	127730000	84902000	320660000	0	204170000	183940000	123950000	323120000	0	112720000
Q27965	ENSBTAG00000025441	4816500000	9118000000	8525600000	8679500000	8680800000	11280000000	7389300000	7222100000	4577400000	7142600000	7346300000	3467200000	6707900000	5820900000
Q28087		420640000	992340000	730100000	706390000	471300000	0	1015000000	837590000	900440000	1187100000	935630000	645380000	987210000	1127700000
Q28851	ENSBTAG00000002094	417910000	286830000	315600000	383200000	291300000	219570000	354940000	165800000	253970000	0	0	312520000	211720000	208630000
Q28852	ENSBTAG00000007332	416100000	305140000	399270000	475400000	310080000	638290000	403940000	381470000	440440000	523740000	451800000	736010000	349110000	419060000
Q29RI2	ENSBTAG00000008195	208260000	214670000	245730000	121840000	0	0	249790000	150930000	190750000	156470000	121630000	136000000	290820000	202300000
Q29RK1	ENSBTAG00000004371	669360000	708820000	791110000	800790000	920930000	772410000	696860000	115650000	414160000	251100000	123700000	588110000	176440000	138240000
Q29RN2	ENSBTAG00000001721	1014200000	1361900000	1208700000	1271600000	1518700000	1397000000	1203300000	1392400000	895390000	1093700000	830240000	389350000	1069400000	747230000
Q29RZ0	ENSBTAG00000012885	268060000	133940000	218430000	284590000	147460000	117480000	169380000	233060000	214870000	0	0	0	0	190940000
Q2HJ97	ENSBTAG00000013123	206240000	164680000	156260000	230280000	160470000	110220000	185360000	120710000	143310000	205940000	0	194100000	0	93134000
Q2KHU5	ENSBTAG00000017181	818920000	745010000	751790000	830390000	733340000	1311600000	806070000	941530000	681620000	660370000	692130000	1131200000	506290000	655020000
Q2KI85	ENSBTAG00000020605	460320000	286340000	477140000	237830000	437120000	581890000	318480000	0	297730000	292210000	194290000	213710000	352340000	0
Q2KJ23	ENSBTAG00000019177	1976300000	2258900000	2261800000	1764400000	1566800000	1424500000	1895000000	2126000000	2082900000	1994400000	1543300000	1606400000	2107200000	1437000000
Q2KJH4	ENSBTAG00000013607	585770000	672310000	750850000	811760000	951960000	947720000	786540000	488390000	526470000	492360000	290690000	607350000	409460000	349540000
Q2KJJ9	ENSBTAG00000019554	2753600000	2604100000	2090100000	1586000000	2372900000	3093900000	2077500000	2588900000	1398500000	2605800000	1226200000	1760900000	1829200000	1373100000
Q32KU9	ENSBTAG00000032531	378340000	911880000	394810000	387800000	423150000	650480000	405400000	523710000	734960000	470020000	432310000	813180000	504640000	359430000
Q32LG3	ENSBTAG00000009462	3385200000	4134800000	4652700000	5895900000	5689600000	7192500000	4749500000	4924100000	4676800000	3859900000	2819200000	5215100000	3240100000	3881200000
Q32PA4	ENSBTAG00000050722	311830000	433740000	428470000	402640000	421650000	297880000	387030000	295930000	433910000	426250000	313910000	357450000	312150000	283450000
Q32PH8	ENSBTAG00000021685	2016000000	2276600000	1981000000	1519000000	1684300000	1863500000	2184900000	1937200000	1651400000	1925700000	1502500000	1688500000	2005600000	1249100000
Q3MHM5	ENSBTAG00000052518	1734700000	1816900000	1278100000	1409800000	1252900000	1491500000	1162300000	931800000	1013000000	1024800000	1244800000	963740000	1118600000	764930000
Q3SWX4	ENSBTAG00000031598	207550000	199710000	345890000	378830000	316010000	197870000	245810000	168210000	0	168830000	0	286080000	0	0
Q3SX40	ENSBTAG00000011400	9690300000	8204500000	8570000000	6801700000	7675800000	9772900000	9616700000	8299100000	9128900000	10265000000	10613000000	6435200000	9798100000	8573500000
Q3SYR3	ENSBTAG00000005974	1893700000	1888400000	2094400000	1730900000	1209900000	808580000	1715700000	1664300000	1144600000	1128200000	886070000	1619900000	998030000	1086100000
Q3SYU2	ENSBTAG00000004258	379020000	336640000	280330000	198340000	236890000	234870000	269020000	189880000	159980000	345150000	72985000	141310000	409960000	94243000
Q3SZ00	ENSBTAG00000015038	885930000	696920000	708920000	1201600000	506300000	604330000	643970000	559170000	624580000	176820000	89346000	442540000	94791000	351580000
Q3SZX4	ENSBTAG00000015214	27830000000	51982000000	27817000000	22782000000	38509000000	23585000000	49243000000	28103000000	30938000000	39900000000	35052000000	22860000000	25823000000	29795000000
Q3T085	ENSBTAG00000011824	596200000	2454500000	598780000	926120000	305460000	292620000	304540000	553570000	634220000	384530000	622150000	404410000	392260000	390480000
Q3T0P6	ENSBTAG00000000894	17010000000	23769000000	17920000000	13095000000	20880000000	32736000000	17150000000	15069000000	15474000000	16610000000	14447000000	12778000000	20053000000	8070000000
Q3T101		380930000	3634000000	0	478990000	234000000	387930000	183150000	767170000	0	0	0	763650000	0	1155500000
Q3T145	ENSBTAG00000019295	2183900000	2837000000	1852600000	2142800000	2282600000	2497700000	2376400000	2056900000	2268600000	1897700000	1565600000	2088800000	2129000000	1049300000
Q3T149	ENSBTAG00000011969	12579000000	17215000000	16751000000	11249000000	12418000000	20768000000	13960000000	10138000000	16793000000	16306000000	11731000000	12327000000	12116000000	7480200000
Q3ZBA8	ENSBTAG00000000843	234530000	195540000	224260000	148630000	131800000	200700000	185790000	0	288200000	177510000	152320000	0	230200000	156880000
Q3ZBC9	ENSBTAG00000018707	2906600000	1643600000	2703300000	2319100000	2252400000	2587400000	3061600000	1286500000	3376200000	2666600000	3111600000	2252100000	2081700000	2834200000
Q3ZBD4	ENSBTAG00000015204	245780000	360090000	383700000	366780000	283510000	312440000	337900000	354090000	340790000	0	0	430480000	301610000	251010000
Q3ZBD7	ENSBTAG00000006396	16423000000	19411000000	17590000000	12963000000	21683000000	24945000000	15199000000	16479000000	10664000000	17984000000	13740000000	11185000000	16396000000	10301000000
Q3ZBT1	ENSBTAG00000015000	351720000	452570000	382140000	310200000	299130000	260320000	454980000	178600000	230050000	154310000	250010000	158310000	283500000	151340000
Q3ZBU0	ENSBTAG00000012818	12227000000	10216000000	10646000000	12393000000	11316000000	9609700000	10746000000	9910300000	10933000000	8602600000	9955000000	11672000000	8751600000	9123700000
Q3ZBY4	ENSBTAG00000013099	1227100000	1559100000	1495100000	928610000	1313800000	941420000	1131200000	1324100000	725980000	1465500000	1249400000	833550000	1582300000	1101900000
Q3ZBZ8	ENSBTAG00000015663	277710000	265580000	366720000	310750000	387740000	475370000	405570000	373230000	331640000	380260000	247420000	303280000	0	0
Q3ZC09	ENSBTAG00000005534	84825000000	102580000000	93417000000	66755000000	110770000000	158820000000	86025000000	108680000000	80631000000	109100000000	95080000000	68018000000	104640000000	55493000000
Q3ZC55	ENSBTAG00000009696	91870000000	80716000000	72956000000	96532000000	76034000000	34686000000	88316000000	63752000000	61247000000	58905000000	69932000000	86213000000	55620000000	75314000000
Q3ZCH0	ENSBTAG00000011419	267770000	213000000	244530000	345250000	379640000	347090000	312310000	156040000	263060000	0	0	66833000	149710000	0
Q4U0T9	ENSBTAG00000011869	1145200000	1621100000	1990600000	1781900000	1099300000	594990000	746920000	1615700000	1543300000	860070000	1034900000	2301400000	753700000	659540000
Q5E946	ENSBTAG00000020518	898050000	1300400000	1066000000	801660000	1016000000	1062400000	1016700000	1346100000	855910000	882670000	990540000	858430000	1032900000	566370000
Q5E947	ENSBTAG00000003642	867970000	945700000	856410000	1040400000	988410000	1164600000	878680000	1188000000	836800000	947460000	885500000	578210000	904580000	585660000
Q5E956	ENSBTAG00000019782	24129000000	31579000000	29667000000	21920000000	34760000000	46995000000	25887000000	30707000000	21726000000	26047000000	24945000000	17385000000	25407000000	14306000000
Q5E997	ENSBTAG00000004072	2233400000	2098000000	1997100000	2029400000	2098400000	952350000	2214500000	2165700000	2053900000	2205300000	2290100000	2123700000	2247700000	2441100000
Q5E9B1	ENSBTAG00000019603	1056300000	1685400000	1224400000	1627100000	1819500000	1164900000	1149500000	811080000	638150000	613030000	418110000	752480000	157340000	475660000
Q5E9F8	ENSBTAG00000024561	1693700000	1302600000	1189700000	1302500000	1350000000	770270000	1041100000	1017900000	928760000	732410000	815950000	855080000	658310000	1046700000
Q5E9V3	ENSBTAG00000002574	742890000	494450000	250160000	964740000	216410000	424630000	230320000	439620000	342770000	0	288920000	439770000	0	0
Q5EA88	ENSBTAG00000016296	3877500000	3653500000	3578900000	2469900000	2678600000	3741400000	3274700000	3038000000	2965100000	3936900000	2985900000	3148500000	4378600000	2614600000
Q5KR47	ENSBTAG00000033217	29798000000	31551000000	24017000000	44882000000	28112000000	13912000000	35018000000	31692000000	30626000000	18168000000	23764000000	28914000000	14355000000	23933000000
Q5KR48	ENSBTAG00000011424	92183000000	83480000000	107350000000	120700000000	83903000000	34847000000	96323000000	130490000000	100500000000	99809000000	103740000000	112370000000	80108000000	102930000000
Q5KR49	ENSBTAG00000005373	346710000000	300700000000	352380000000	373560000000	360250000000	193120000000	341670000000	353910000000	398350000000	394300000000	421840000000	348540000000	358220000000	331210000000
Q6T8D8	ENSBTAG00000011730	220370000	86742000	107730000	134900000	102860000	246170000	191520000	134710000	186840000	224970000	288600000	182090000	150310000	236940000
Q76LV2	ENSBTAG00000006270	1093300000	781630000	740330000	570400000	707370000	724680000	775250000	324680000	939300000	660110000	695350000	705890000	790960000	348580000
Q7YRW9	ENSBTAG00000011104	1005800000	765050000	1070200000	1056100000	653470000	806510000	803040000	628110000	132180000	539980000	854220000	1105600000	715890000	1176700000
Q861V5		226450000	166260000	145600000	251980000	215340000	271900000	136160000	190560000	180740000	116890000	108740000	183370000	0	119950000
Q8MKH6	ENSBTAG00000006419	8926400000	11121000000	9076900000	12005000000	6386400000	7855400000	8252900000	10730000000	12318000000	8411300000	7139400000	11502000000	5804400000	9754400000
Q8MKH8	ENSBTAG00000022158	67195000000	52646000000	64961000000	68227000000	67901000000	68032000000	68640000000	71559000000	78066000000	86416000000	81345000000	71778000000	73207000000	70038000000
Q9BE40	ENSBTAG00000018204	845400000000	502290000000	700750000000	575510000000	703770000000	475860000000	525040000000	671390000000	442070000000	768110000000	825640000000	296700000000	666400000000	653160000000
Q9BE41	ENSBTAG00000007090	2130300000000	1914000000000	2047500000000	1961200000000	2225500000000	1402500000000	2253600000000	1846000000000	2066100000000	2172600000000	2321600000000	2424400000000	2035400000000	2227200000000
Q9BGI3	ENSBTAG00000012062	1140300000	1407100000	1247900000	1173200000	909350000	979570000	1014100000	877060000	1059900000	851100000	912240000	1108200000	918020000	802220000
Q9N0V4	ENSBTAG00000017765	107040000	83973000	120930000	70540000	0	0	106020000	0	84620000	0	0	113860000	113420000	0
Q9XSC6	ENSBTAG00000013921	103870000000	132440000000	136750000000	113740000000	168840000000	185140000000	116750000000	131190000000	103440000000	108480000000	102820000000	91491000000	112310000000	77256000000
V6F7T1	ENSBTAG00000010709	700660000	571470000	691830000	680540000	560590000	481090000	812220000	395820000	609200000	364350000	0	810770000	532790000	697250000
V6F832	ENSBTAG00000000434	12122000000	9872100000	8678500000	9312000000	8149600000	12749000000	8012800000	8224300000	14234000000	8460300000	7979900000	9415200000	7900100000	5714800000
V6F9A2	ENSBTAG00000002258	264490000	1833900000	218840000	262110000	43942000	0	113680000	0	225660000	0	205450000	0	85457000	506050000

## Sheet: Supplemental Table S2C (CON)
UniProt ID	Ensembl ID	19c_BEC	20c_BEC	21c_BEC	22c_BEC	23c_BEC	24c_BEC	25c_BEC	26c_BEC	19c_PP	21c_PP	22c_PP	23c_PP	24c_PP	25c_PP	26c_PP
A0A140T897	ENSBTAG00000017121	7915000000	10970000000	14583000000	5034100000	6915900000	3362300000	8290900000	8372800000	12700000000	25487000000	14909000000	11744000000	8847400000	11319000000	7379400000
A0A3Q1LG34	ENSBTAG00000001120	234740000	179220000	194360000	176410000	191220000	273330000	229720000	191090000	227840000	204310000	175010000	197990000	297630000	381450000	274130000
A0A3Q1LGQ8	ENSBTAG00000006907	0	119510000	151940000	181060000	183640000	178980000	286010000	91662000	78299000	57601000	113390000	0	96961000	189440000	0
A0A3Q1LHM2	ENSBTAG00000014068	1024700000	870660000	993420000	1220800000	1130000000	944680000	1109200000	1110800000	823960000	873470000	1101100000	1007000000	863410000	783790000	1085500000
A0A3Q1LJ98	ENSBTAG00000052033	7817000000	8896400000	8371200000	9709800000	8278100000	8473300000	9542900000	9566000000	8384200000	8720200000	8020200000	8212600000	7843600000	4418800000	8147600000
A0A3Q1LL07	ENSBTAG00000018399	20525000000	18516000000	22472000000	9278000000	8999400000	18525000000	13704000000	28991000000	18755000000	11267000000	16629000000	14627000000	29557000000	133490000000	14325000000
A0A3Q1LL11	ENSBTAG00000046107	613920000	509400000	456240000	907340000	586210000	871410000	1264900000	0	680130000	361850000	553680000	776300000	511840000	0	394710000
A0A3Q1LMX0	ENSBTAG00000016516	438170000	386140000	225450000	245090000	378070000	280200000	284330000	263250000	392760000	434090000	260050000	289220000	254490000	345180000	200130000
A0A3Q1LP42	ENSBTAG00000055045	1451500000	766830000	714120000	859390000	821620000	441810000	562660000	599540000	980970000	1093900000	499900000	768360000	547800000	757810000	771780000
A0A3Q1LT89	ENSBTAG00000025210	0	58919000	59269000	101350000	102920000	83824000	128440000	154280000	204800000	108640000	105110000	180050000	66311000	0	102060000
A0A3Q1LUN3	ENSBTAG00000012307	45893000	37880000	0	56341000	55254000	48950000	61993000	61516000	66398000	76736000	52809000	61019000	57108000	0	53170000
A0A3Q1LW10	ENSBTAG00000006165	83368000	376280000	0	120790000	477950000	426110000	467870000	209880000	0	81730000	129030000	373960000	176760000	338060000	277820000
A0A3Q1LWF3	ENSBTAG00000001398	6967100000	6515000000	6830300000	6102900000	7911800000	6973800000	4773400000	7477500000	6106500000	6306200000	5907800000	6993500000	5412600000	4892900000	5531900000
A0A3Q1LX60	ENSBTAG00000013744	127850000	255850000	192310000	216090000	221860000	191010000	165970000	203760000	143400000	177250000	178980000	229620000	168310000	276480000	117900000
A0A3Q1LXK9	ENSBTAG00000011922	9659500000	9361200000	9055100000	10803000000	10844000000	10422000000	8963900000	10027000000	11543000000	11021000000	12183000000	11761000000	12250000000	8047200000	10503000000
A0A3Q1LYI6	ENSBTAG00000003307	337760000	468530000	491300000	324640000	434020000	462770000	379860000	430050000	377030000	323590000	283460000	294430000	268830000	259710000	376110000
A0A3Q1LYW4	ENSBTAG00000004806	2151800000	2365800000	3312900000	3116900000	2429800000	2695500000	2764400000	2577300000	1839700000	2000000000	2435900000	1341600000	1380800000	856440000	2104500000
A0A3Q1LZV6	ENSBTAG00000012849	152580000	71092000	132760000	143020000	0	143410000	210860000	207830000	312460000	188460000	214210000	218160000	142590000	0	146800000
A0A3Q1M010	ENSBTAG00000000111	240250000	421480000	479320000	298340000	356770000	279220000	281090000	263310000	294270000	373010000	349260000	208420000	121250000	149390000	306100000
A0A3Q1M119	ENSBTAG00000005664	2066000000	1778100000	2689800000	1877100000	1799400000	2014600000	2588700000	2315100000	2286500000	2095300000	1923700000	2164000000	2081000000	1390700000	2334900000
A0A3Q1M129	ENSBTAG00000008185	523570000	690160000	604500000	703120000	592040000	740030000	630900000	633080000	711350000	560120000	661550000	524030000	492430000	580390000	661000000
A0A3Q1M1H0	ENSBTAG00000018707	36756000000	29805000000	31224000000	33412000000	38314000000	29955000000	33565000000	30842000000	29847000000	26463000000	33324000000	29648000000	25911000000	38557000000	27976000000
A0A3Q1M1R3	ENSBTAG00000006907	1047900000	1187100000	928460000	1012800000	1229700000	1003200000	938330000	1144300000	1127500000	986510000	1018900000	982760000	686990000	1113300000	1330300000
A0A3Q1M1U2	ENSBTAG00000019851	75962000	120850000	101520000	116430000	80116000	97602000	77307000	99812000	156470000	115690000	111580000	117960000	0	0	0
A0A3Q1M1W9	ENSBTAG00000009414	0	43886000	0	65242000	44465000	45320000	47694000	29937000	43035000	0	0	48140000	37485000	0	0
A0A3Q1M304	ENSBTAG00000006253	61750000000	56580000000	58106000000	76890000000	61248000000	59407000000	55897000000	58021000000	59809000000	51066000000	63935000000	53871000000	50606000000	38072000000	57411000000
A0A3Q1M4M4	ENSBTAG00000006441	723940000	654360000	867230000	726790000	806990000	772940000	527660000	715330000	762790000	609400000	553640000	581390000	434900000	483800000	612460000
A0A3Q1M5Q3	ENSBTAG00000048504	0	84172000	0	0	0	76208000	91074000	82445000	0	0	133700000	0	121890000	121140000	0
A0A3Q1M6F2	ENSBTAG00000053974	6202100000	5290300000	5293300000	5865200000	5249900000	5916000000	6858800000	7322800000	4843300000	6343100000	5850900000	5737700000	5207000000	3326100000	5849200000
A0A3Q1M6J0	ENSBTAG00000008862	489850000	1209500000	529480000	696090000	687160000	746410000	1000600000	609330000	701400000	668390000	0	596300000	779220000	0	844620000
A0A3Q1M6K6	ENSBTAG00000006429	4526300000	3318900000	4144600000	4480700000	5303100000	3188300000	3229400000	3739900000	2860400000	2952700000	3416100000	4335800000	4366300000	4879700000	3413700000
A0A3Q1M7H7	ENSBTAG00000021514	0	54823000	0	44446000	49178000	0	0	0	41578000	38407000	45968000	0	42801000	0	52925000
A0A3Q1MB48	ENSBTAG00000010559	111150000	124070000	101200000	133430000	113400000	97296000	126910000	93356000	134670000	103640000	142990000	109680000	97436000	148210000	92848000
A0A3Q1MBG9	ENSBTAG00000015690	769990000	720990000	578630000	438460000	593030000	518560000	526850000	599560000	647400000	593490000	454220000	576400000	559650000	603200000	479200000
A0A3Q1MBP3	ENSBTAG00000014581	0	0	77090000	60682000	100380000	67193000	0	0	71701000	66541000	98200000	138290000	120600000	0	0
A0A3Q1MBS5	ENSBTAG00000018255	157830000	196650000	193920000	230790000	124360000	194010000	220270000	179080000	155400000	168350000	170230000	151110000	146020000	0	117800000
A0A3Q1MBY4	ENSBTAG00000008621	0	0	64361000	33757000	0	0	49408000	0	0	96447000	53539000	58308000	0	0	0
A0A3Q1MC60	ENSBTAG00000006907	171620000000	147820000000	154740000000	168360000000	166440000000	166380000000	167230000000	159080000000	167030000000	134310000000	156120000000	133050000000	140470000000	157060000000	144560000000
A0A3Q1MDH5	ENSBTAG00000002863	201970000	144090000	160620000	221170000	394950000	146740000	92530000	147280000	82852000	147690000	181740000	292170000	257550000	348430000	162260000
A0A3Q1MDT7	ENSBTAG00000050667	1021000000	564040000	735830000	972100000	765070000	957630000	835350000	1027100000	1574100000	1664800000	978280000	1361700000	1251900000	698510000	746190000
A0A3Q1MDU8	ENSBTAG00000008248	227370000	204250000	202630000	285690000	238940000	257130000	224020000	326230000	417240000	239600000	276870000	348970000	274220000	183290000	248490000
A0A3Q1ME14	ENSBTAG00000022160	47076000	53459000	49272000	36550000	59076000	58099000	0	32784000	58878000	55913000	35752000	91667000	66724000	0	26286000
A0A3Q1MG38	ENSBTAG00000016924	1074200000	847360000	1046500000	917300000	1182600000	847770000	942440000	840770000	916580000	618700000	714250000	813170000	728670000	400780000	761460000
A0A3Q1MG48	ENSBTAG00000006907	628890000	327740000	0	0	0	577560000	0	677640000	673350000	560310000	482720000	0	691200000	862660000	0
A0A3Q1MHP4	ENSBTAG00000054952	76471000	0	0	161750000	170100000	187870000	266680000	325790000	481770000	165930000	167940000	346840000	117640000	0	161390000
A0A3Q1MI08	ENSBTAG00000019852	439170000	317530000	500450000	451050000	620300000	446460000	477480000	456750000	389560000	316450000	389850000	353630000	255000000	258090000	498710000
A0A3Q1MIY1	ENSBTAG00000051744	154030000	0	125750000	209470000	140760000	102580000	208650000	153110000	111770000	103000000	130310000	133090000	108970000	148310000	137240000
A0A3Q1MKC7	ENSBTAG00000020087	0	144880000	152090000	166440000	87096000	138480000	188290000	101320000	159450000	143160000	160740000	128310000	165430000	0	113920000
A0A3Q1MLP3	ENSBTAG00000006227	247370000	149090000	246500000	244210000	296490000	222890000	209890000	156390000	144160000	128210000	180570000	134240000	161650000	188840000	137330000
A0A3Q1MN97	ENSBTAG00000021879	765700000	639230000	621330000	635090000	539330000	640040000	582500000	429320000	448180000	763120000	553590000	411680000	479520000	363590000	471920000
A0A3Q1MP66	ENSBTAG00000051149	207400000	0	164390000	0	236510000	0	0	144120000	122720000	168510000	251570000	0	0	0	0
A0A3Q1MP69	ENSBTAG00000015839	82987000	66892000	85304000	88533000	216320000	82616000	53617000	0	78338000	131410000	63351000	91273000	93202000	149620000	88602000
A0A3Q1MQS4	ENSBTAG00000017183	4648100000	5648100000	4687400000	4964500000	5916500000	4947200000	5637000000	3637100000	4602900000	6040900000	7627100000	6453800000	5288500000	8378900000	4939500000
A0A3Q1MQU9	ENSBTAG00000054051	6736800000	7334000000	6720100000	7312400000	6301800000	7274100000	6930800000	7762400000	7251400000	6468400000	6629200000	6390400000	6442600000	7088500000	6769500000
A0A3Q1MQV0	ENSBTAG00000017765	710140000	731800000	921830000	516770000	651160000	611960000	775440000	387480000	755180000	1044800000	675480000	670090000	797120000	349170000	702300000
A0A3Q1MRA1	ENSBTAG00000006999	4026100000	4281000000	3250600000	4350300000	3306100000	4285200000	4620000000	3997200000	4128600000	3124700000	3837900000	3142500000	3104600000	2589500000	3187800000
A0A3Q1MU63	ENSBTAG00000034373	166660000	104630000	108420000	100880000	161590000	123130000	117240000	0	179470000	247320000	135360000	157200000	164820000	29335000	113770000
A0A3Q1MU86	ENSBTAG00000014806	4079000000	4070000000	3989600000	4774000000	3291500000	5711100000	4870800000	4653800000	4290300000	3236600000	6347300000	3001900000	3343200000	2108500000	3206700000
A0A3Q1MUA3	ENSBTAG00000010082	0	0	51996000	59767000	61394000	60571000	0	0	113590000	0	55306000	48500000	0	0	45075000
A0A3Q1MV91	ENSBTAG00000006745	1459900000	963800000	1504700000	484020000	463330000	312690000	655800000	1051400000	1035200000	3439700000	1102700000	621120000	233850000	3483000000	342150000
A0A3Q1MVM8	ENSBTAG00000018278	1201300000	919420000	1171300000	1005900000	1155000000	1055500000	931940000	994290000	884450000	707360000	808450000	989430000	484890000	739320000	1080700000
A0A3Q1MXQ0	ENSBTAG00000013411	5046500000	5400300000	4479400000	5042600000	5966200000	4786000000	5032100000	4401000000	5077400000	5287300000	5803700000	5715100000	7121000000	7782800000	5214800000
A0A3Q1N0B0	ENSBTAG00000016975	154690000	86439000	188840000	163800000	152480000	164980000	132020000	170130000	201980000	225590000	176920000	257080000	211820000	182580000	177380000
A0A3Q1N238	ENSBTAG00000006075	502340000	301010000	373660000	279550000	409780000	344810000	317790000	299830000	272520000	309720000	210960000	271790000	258660000	376900000	270880000
A0A3Q1N8A3	ENSBTAG00000004554	1243400000	1155100000	1097700000	1025800000	994000000	1260000000	1154900000	1103200000	1231600000	1016300000	1051000000	1092400000	1127800000	1119100000	1244900000
A0A3Q1NE82	ENSBTAG00000013468	601240000	547670000	405530000	514040000	906100000	408780000	505420000	398470000	640040000	2198600000	730200000	1367400000	1026500000	802450000	669410000
A0A3Q1NFY4	ENSBTAG00000052709	3072600000	2943900000	3291900000	3266900000	3341300000	3716500000	2844500000	3260200000	3144900000	2876900000	3171300000	3167100000	3066900000	2034900000	3627600000
A0A3Q1NI96	ENSBTAG00000053626	9523600000	9936800000	8569200000	10786000000	10253000000	9963800000	8964800000	9239300000	7407400000	7289800000	8806100000	8033600000	7668000000	9822300000	9346400000
A0A452DI24	ENSBTAG00000005316	128200000	147140000	171260000	212760000	131930000	135430000	135160000	164940000	267290000	159550000	153120000	125620000	137960000	0	140010000
A0A452DI87	ENSBTAG00000008314	192500000	197740000	206490000	233500000	317830000	188850000	214950000	209640000	169110000	205770000	197330000	247450000	211970000	261410000	234950000
A0A452DIH7	ENSBTAG00000030974	706810000	606700000	690560000	684570000	515510000	636090000	649190000	571070000	764620000	953400000	497580000	413760000	491220000	210950000	512000000
A0A452DKH0	ENSBTAG00000008985	67974000	73860000	96239000	63145000	65120000	75647000	94404000	62006000	0	71924000	56442000	0	65854000	0	58621000
A0A452DKJ4	ENSBTAG00000014601	80397000	0	81781000	88129000	77913000	112810000	65509000	148290000	135230000	68860000	70874000	0	0	0	0
A0A493UA87	ENSBTAG00000009902	0	104870000	164150000	78529000	144230000	0	71994000	99170000	94158000	130170000	109410000	128970000	0	0	156470000
A0JNC0	ENSBTAG00000014719	799530000	722200000	619890000	718050000	806840000	731510000	859560000	672980000	810460000	737860000	791950000	722110000	822160000	1182100000	812970000
A0JNJ5	ENSBTAG00000009707	371170000000	426190000000	373400000000	451280000000	471000000000	409580000000	453920000000	382040000000	391270000000	397060000000	447240000000	514580000000	413050000000	201510000000	389660000000
A1A4R1	ENSBTAG00000046003	2892900000	1986700000	1966300000	2526000000	3155400000	2475200000	2267400000	2330000000	3753500000	3408000000	2864600000	3477300000	2881500000	4113000000	2522600000
A1L5B6	ENSBTAG00000021746	0	132530000	177120000	80602000	114040000	107560000	76464000	0	89842000	265070000	89000000	65002000	99380000	150790000	40868000
A2VDL6	ENSBTAG00000010551	226580000	153210000	143190000	232260000	233690000	140110000	130730000	113470000	275210000	217120000	249690000	170630000	156320000	98445000	96831000
A2VDZ9	ENSBTAG00000017424	175590000	125070000	106320000	139660000	240510000	124030000	156270000	126950000	133990000	197550000	161890000	192620000	159660000	0	141700000
A2VE25	ENSBTAG00000027629	0	71593000	46097000	47884000	52082000	60054000	59819000	55709000	0	42860000	0	57516000	0	0	46897000
A4FUZ1	ENSBTAG00000012703	543590000	513110000	551340000	391770000	766700000	431600000	576940000	280060000	413080000	610040000	577890000	609470000	532480000	678060000	523290000
A4FV75	ENSBTAG00000013614	0	59337000	41956000	0	49579000	57548000	0	29800000	49985000	0	42550000	51914000	0	0	50962000
A4FV78	ENSBTAG00000010741	3238000000	2880000000	2457200000	4371300000	3412000000	2814000000	3596300000	2589700000	3309700000	3226100000	3376700000	2926900000	1876000000	612910000	2473500000
A4IFG0	ENSBTAG00000017765	83463000	0	149660000	0	85899000	104550000	96478000	0	82679000	159910000	106920000	100670000	125080000	0	121520000
A4IFK4	ENSBTAG00000006434	3736100000	3475600000	3381800000	4140800000	4994200000	3784900000	3440200000	4262700000	2983800000	2923700000	3185500000	3896300000	3033300000	4126100000	3827900000
A4IFM7	ENSBTAG00000014930	316110000	275670000	326320000	246630000	271200000	242520000	308560000	0	210990000	204050000	0	0	0	154650000	0
A5D7D1	ENSBTAG00000011215	4668100000	2776400000	2711100000	2852000000	4295300000	2679000000	2390200000	4253600000	3642000000	3174100000	2174900000	2833000000	3110600000	3001000000	3026100000
A5D7N2	ENSBTAG00000038025	2050700000	1319300000	1401600000	1838900000	1821400000	1960600000	1871100000	2126900000	2959400000	2276600000	2152500000	2308300000	2349200000	3245200000	1835200000
A5D984	ENSBTAG00000001601	61266000000	47227000000	45852000000	50336000000	46310000000	44277000000	50922000000	32706000000	39408000000	49422000000	48982000000	35356000000	43463000000	59031000000	43415000000
A5D9F0	ENSBTAG00000014463	344440000	401210000	390760000	492340000	476220000	421360000	484280000	397110000	427110000	414170000	467360000	444890000	359810000	244800000	446850000
A5PJE3	ENSBTAG00000001638	1033900000	568630000	1062000000	195680000	249500000	84757000	207040000	620240000	709300000	3769800000	861750000	302460000	100650000	4053200000	295040000
A5PJI6	ENSBTAG00000021992	104610000	92091000	0	0	150010000	147270000	145630000	123350000	145680000	193360000	157460000	193930000	150580000	0	167690000
A5PJQ6	ENSBTAG00000010843	0	106950000	102100000	115350000	99379000	109700000	100400000	0	83333000	78683000	106420000	80813000	90596000	112000000	77560000
A5PJR4	ENSBTAG00000017616	494810000	472030000	498650000	426100000	441510000	416740000	379340000	193240000	405880000	321690000	284670000	247410000	283110000	273530000	271090000
A6H7E3	ENSBTAG00000011182	289800000	298670000	169050000	135040000	335950000	211270000	150020000	124930000	130720000	278340000	145890000	295170000	148520000	106560000	163990000
A6H7I0	ENSBTAG00000006563	130830000	136690000	0	155140000	108660000	159370000	199720000	127520000	113090000	210990000	132530000	110880000	123660000	0	148850000
A6H7J6	ENSBTAG00000006045	148690000	223720000	179610000	259470000	296900000	252660000	208600000	204610000	208960000	280260000	290880000	344420000	489200000	0	204710000
A6QLL8	ENSBTAG00000012927	192250000000	150410000000	174710000000	156500000000	148500000000	142770000000	181930000000	123320000000	140040000000	181990000000	160520000000	107930000000	160800000000	337180000000	156530000000
A6QNM9	ENSBTAG00000016762	862930000	999930000	1013000000	1195600000	1023900000	922190000	890720000	946110000	707530000	618770000	819030000	685550000	546790000	463260000	816640000
A6QNS6	ENSBTAG00000007244	290150000	233760000	156170000	388930000	352370000	367270000	442460000	467410000	649230000	412000000	355850000	553720000	354250000	361940000	353410000
A6QP82	ENSBTAG00000008868	0	41454000	0	0	44303000	70623000	0	0	78282000	0	60333000	0	54541000	0	0
A6QP89	ENSBTAG00000011392	46350000000	53427000000	44671000000	41811000000	42978000000	48497000000	47381000000	50187000000	47480000000	38809000000	37566000000	44153000000	40651000000	32863000000	47013000000
A6QP98		41230000	60614000	42709000	66207000	65051000	55389000	34406000	63886000	0	54749000	0	92515000	56299000	0	64891000
A6QP99	ENSBTAG00000021508	157020000	156650000	119210000	272770000	323470000	195340000	139660000	237680000	186140000	218150000	267480000	419470000	226000000	298330000	269900000
A6QPA6	ENSBTAG00000011803	1956500000	2655000000	1687600000	2183300000	2012400000	1918100000	1934100000	1769400000	2570200000	1953600000	2268500000	2528000000	0	2331500000	2823900000
A6QPA7	ENSBTAG00000011548	3198300000	2812600000	2669700000	2878800000	3064300000	3206200000	4094400000	2723500000	2555900000	1954800000	2413800000	2101000000	2234600000	3266900000	3082100000
A6QPB5	ENSBTAG00000019011	0	0	81366000	93061000	65204000	97602000	0	88668000	105130000	61193000	104800000	0	105290000	0	0
A6QQQ3	ENSBTAG00000017834	117240000	63725000	0	0	115400000	0	326680000	43494000	153130000	780080000	132540000	200470000	0	0	96713000
A7E3D5	ENSBTAG00000005127	158830000	155220000	127210000	148730000	138200000	149530000	100930000	142330000	117900000	129840000	160030000	147000000	171530000	190730000	150790000
A7E3S8	ENSBTAG00000006202	100320000	86557000	72231000	0	127620000	88710000	100780000	90704000	108700000	110480000	124170000	112570000	150620000	225540000	105560000
A7E3V1	ENSBTAG00000046019	657320000	930370000	974600000	981590000	1208200000	885420000	769290000	867940000	727320000	695720000	741310000	956820000	884940000	733660000	805640000
A7MB72	ENSBTAG00000040028	92923000	107810000	88450000	132810000	121240000	107400000	95576000	106590000	102350000	60230000	80465000	90611000	63322000	68449000	100620000
A7MB78	ENSBTAG00000039958	482720000	724360000	598180000	594390000	542360000	620800000	626320000	771060000	624770000	530430000	576100000	478970000	715280000	797750000	686430000
A7YY43	ENSBTAG00000003966	94872000	94634000	98689000	99910000	99546000	97399000	127880000	84989000	91649000	78310000	81385000	72622000	93612000	120290000	104920000
B2KPB9		773770000	538890000	560870000	540320000	621410000	524130000	528480000	525800000	520090000	348750000	398520000	397470000	239570000	0	395880000
B3IVN4	ENSBTAG00000001601	5232800000	3969200000	4598500000	3549200000	3793900000	3804600000	4316700000	3416000000	3467100000	4131500000	3950000000	2969600000	4905700000	7297200000	3923400000
B8Y9S9	ENSBTAG00000008300	104770000	47174000	0	0	0	0	181800000	139800000	32368000	568660000	0	68878000	0	0	0
E1B9K1	ENSBTAG00000017246	3331000000	3476200000	3710700000	3169400000	3590300000	3708300000	2973700000	3864400000	3446900000	3773800000	4123500000	4058000000	4256000000	741080000	3657100000
E1BAJ4	ENSBTAG00000010389	524850000	750150000	446740000	709120000	627030000	682150000	681610000	593210000	516560000	401520000	506110000	459790000	482470000	441080000	553640000
E1BB91	ENSBTAG00000030190	3768000000	2010400000	1709700000	3689800000	3867900000	3295800000	6910500000	3950300000	6990400000	5572700000	4098300000	5579600000	2917100000	3055000000	3035900000
E1BCU2	ENSBTAG00000014885	2731700000	2202200000	1722800000	2441500000	2852400000	1808500000	1451200000	2288600000	2524800000	2358100000	2362900000	2681600000	2212600000	1646200000	2557100000
E1BDC7	ENSBTAG00000021132	959020000	973880000	873100000	1082100000	1197700000	990230000	838880000	948470000	797800000	713840000	938370000	960760000	773960000	1094600000	864510000
E1BDK6	ENSBTAG00000022635	280760000	260800000	126420000	235630000	202050000	253570000	416560000	419530000	756000000	920400000	291900000	431040000	317240000	385020000	281080000
E1BE77	ENSBTAG00000001503	2870400000	2565300000	2273200000	2923400000	3177400000	2705800000	3519800000	2692500000	2055300000	2523300000	3200800000	2962300000	2466000000	2201700000	3161300000
E1BF23	ENSBTAG00000009387	63416000000	58910000000	56897000000	61094000000	56798000000	65167000000	65255000000	62720000000	66484000000	53946000000	62039000000	57871000000	66860000000	65903000000	61859000000
E1BFV0	ENSBTAG00000006586	89189000	47254000	70322000	64887000	69544000	71524000	54768000	74962000	56849000	64339000	60754000	43609000	0	0	77530000
E1BI98	ENSBTAG00000011802	1008800000	627980000	479090000	1244900000	1397400000	1050800000	4017300000	1483200000	2147800000	2170800000	1509300000	2136400000	1219500000	1390300000	1257800000
E1BIS6	ENSBTAG00000011752	1923900000	1948500000	2141500000	2297500000	2702700000	2331100000	2318200000	2258500000	2078900000	2391700000	2696100000	3037000000	2771500000	1981200000	2341100000
E1BJA2	ENSBTAG00000006838	324770000	238400000	310850000	239450000	344430000	311380000	302980000	194870000	270090000	236220000	196880000	302700000	229640000	0	219930000
E1BK71	ENSBTAG00000009576	289530000	201600000	168450000	251190000	329420000	253780000	270040000	235210000	317900000	267700000	296960000	307800000	317160000	153390000	200010000
E1BLN7	ENSBTAG00000006733	162720000	167990000	155520000	235650000	249190000	154150000	194370000	165480000	149500000	132140000	213550000	176340000	197320000	137360000	158650000
E1BNE2	ENSBTAG00000015273	134750000	96525000	153280000	124950000	100460000	106490000	142520000	89642000	122970000	108540000	136480000	50430000	53716000	0	136230000
E1BNE7	ENSBTAG00000039684	432710000	321650000	319520000	334220000	522720000	398470000	393110000	403350000	525030000	737480000	444590000	681350000	482690000	628050000	438140000
E1BNV1	ENSBTAG00000020080	48160000000	39969000000	45299000000	56633000000	47170000000	51561000000	57768000000	48408000000	50280000000	40251000000	50254000000	41303000000	48281000000	35588000000	47798000000
E1BP87	ENSBTAG00000037794	18494000000	29291000000	13282000000	22517000000	18059000000	15311000000	16681000000	15188000000	15698000000	12661000000	15456000000	7534900000	10279000000	2121200000	22343000000
E1BP91	ENSBTAG00000011435	0	78739000	90882000	63354000	72695000	0	69936000	40689000	79858000	92714000	82641000	62164000	86967000	0	73270000
E1BPR7	ENSBTAG00000044046	0	0	0	0	0	111090000	51405000	88096000	126890000	71629000	85452000	126870000	91412000	0	0
E1BPV6	ENSBTAG00000027524	71838000	0	67108000	92085000	59648000	59424000	67066000	71983000	0	60626000	93590000	47974000	0	0	78434000
F1MAV0	ENSBTAG00000022120	594390000	349280000	974090000	165430000	165130000	141730000	263920000	381380000	395680000	3156600000	517050000	248780000	75585000	3401700000	213760000
F1MB01	ENSBTAG00000013290	291950000	193220000	229420000	197600000	159560000	148240000	186600000	179320000	746370000	292100000	236820000	195370000	179280000	169350000	208780000
F1MBR1	ENSBTAG00000000440	397970000	513140000	468990000	496330000	658690000	426710000	740570000	459870000	540460000	676380000	418310000	858560000	694230000	1041900000	457850000
F1MD77	ENSBTAG00000011966	458990000	356530000	280120000	480210000	494110000	504920000	611370000	595080000	771700000	561040000	563430000	725080000	503720000	333460000	466340000
F1MDV3	ENSBTAG00000044126	63371000	0	59276000	0	72659000	72972000	77726000	87619000	83542000	62009000	70709000	78300000	88304000	0	74809000
F1ME15	ENSBTAG00000018369	44908000000	48564000000	37054000000	34332000000	59686000000	34269000000	30135000000	35167000000	37316000000	43942000000	36401000000	60399000000	29524000000	9643300000	44663000000
F1MEQ3	ENSBTAG00000006463	443380000	357010000	432650000	450580000	576550000	352560000	462510000	389480000	270770000	356980000	382270000	538600000	431540000	560080000	385100000
F1MER7	ENSBTAG00000017122	1032500000	587030000	644570000	949590000	909940000	945600000	1282700000	1186900000	1406900000	1237700000	894850000	1152900000	769650000	500530000	831020000
F1MHP6	ENSBTAG00000000077	94099000	0	130580000	73369000	123930000	93030000	0	0	85932000	150920000	127390000	50591000	80976000	0	119030000
F1MHT1	ENSBTAG00000006491	12694000000	13926000000	12002000000	12640000000	11551000000	14534000000	13523000000	13009000000	11499000000	13617000000	15331000000	11839000000	16598000000	19319000000	12413000000
F1MIU2	ENSBTAG00000013641	229990000	228290000	197940000	310500000	382460000	226920000	266280000	95961000	206550000	379630000	397130000	299620000	287690000	272080000	283430000
F1MJ28	ENSBTAG00000001032	188590000000	161810000000	165930000000	171690000000	137870000000	183950000000	167830000000	167340000000	143870000000	143040000000	179190000000	124470000000	186250000000	132770000000	151930000000
F1MJT6	ENSBTAG00000001003	5688500000	5078300000	5427800000	5024600000	5309800000	4367600000	5669300000	4690400000	3627700000	3444500000	3898100000	4261200000	3409000000	2523200000	4007000000
F1MKE9	ENSBTAG00000004732	129400000	109510000	152050000	124290000	154660000	145610000	115610000	170750000	138030000	199650000	153050000	110040000	145880000	0	0
F1MKG2	ENSBTAG00000019269	797950000	421560000	336550000	825720000	735850000	692690000	2171500000	887480000	1400100000	1281400000	839010000	1230600000	663430000	706060000	680870000
F1MLB8	ENSBTAG00000002507	0	634430000	0	640040000	789370000	704070000	466000000	487870000	0	0	345190000	852860000	471340000	298160000	431150000
F1MM07	ENSBTAG00000009703	679730000000	589350000000	568860000000	470110000000	667700000000	512170000000	409160000000	624340000000	581810000000	592040000000	456260000000	676810000000	478690000000	290240000000	592440000000
F1MME6	ENSBTAG00000019585	26601000000	24472000000	21475000000	24871000000	25902000000	25066000000	24024000000	22597000000	26043000000	21315000000	24829000000	25417000000	26482000000	26404000000	22984000000
F1MMT2	ENSBTAG00000010229	415110000	242830000	107810000	392690000	453920000	553040000	563160000	655810000	883110000	598240000	538510000	669950000	447430000	178340000	415450000
F1MNT4	ENSBTAG00000011412	49095000	0	0	61949000	88110000	77760000	108550000	79085000	97697000	40669000	81653000	116400000	0	0	58476000
F1MPL4	ENSBTAG00000047186	74853000	110420000	114010000	72190000	83428000	75295000	84158000	0	81569000	89153000	85604000	58308000	0	0	0
F1MPU4	ENSBTAG00000007782	9177500000	7460600000	6537400000	6789600000	8621000000	6961400000	7227100000	7473400000	8811700000	6517700000	6355700000	8847300000	7390700000	9254700000	8373800000
F1MR86	ENSBTAG00000018513	6768600000	3677400000	4957300000	8795800000	6366200000	4386000000	13708000000	4456200000	4299600000	9559700000	11222000000	8465300000	7348000000	6512600000	4181900000
F1MRC2	ENSBTAG00000007090	11926000000	18773000000	10847000000	18714000000	9692200000	18111000000	17384000000	10528000000	13561000000	5946800000	13162000000	12042000000	16632000000	17608000000	8889300000
F1MRQ7	ENSBTAG00000007068	218620000	287470000	223310000	282090000	222450000	275500000	159080000	183660000	319010000	239940000	312850000	319790000	363060000	462740000	235200000
F1MTX7	ENSBTAG00000009949	0	0	46628000	0	69106000	44142000	0	0	0	34485000	0	48917000	51871000	0	0
F1MUZ9	ENSBTAG00000012586	165840000	150020000	167160000	194200000	262350000	203130000	191390000	159880000	114690000	132550000	169140000	188760000	168400000	229100000	156560000
F1MVX2	ENSBTAG00000015066	73537000	62062000	102730000	68772000	114170000	89114000	133490000	0	70780000	144670000	88732000	111500000	166040000	136800000	0
F1MWR3	ENSBTAG00000012490	188950000	220610000	192140000	221250000	291550000	228310000	147170000	200200000	140440000	151890000	182790000	205230000	188170000	201710000	197490000
F1MX12	ENSBTAG00000012720	384590000	243830000	51600000	91464000	245340000	119820000	39927000	46346000	307810000	250790000	128510000	283440000	0	93506000	154550000
F1MYG5	ENSBTAG00000017574	717140000	642250000	569500000	720260000	991160000	617150000	780490000	676490000	1035700000	1159000000	788870000	1078100000	687880000	573930000	791780000
F1MZL0	ENSBTAG00000014956	224260000	407890000	212210000	288760000	277330000	307800000	370870000	218650000	279520000	240540000	325620000	259500000	301760000	244030000	302480000
F1MZS3	ENSBTAG00000021120	1217400000	733750000	950790000	642480000	904390000	1062800000	796180000	813390000	1382600000	958810000	1027000000	993430000	865870000	0	622380000
F1N048	ENSBTAG00000003403	73006000	82238000	76870000	33763000	46595000	57643000	40769000	68782000	53796000	103240000	44725000	62593000	0	0	82733000
F1N0L9	ENSBTAG00000017509	174610000	191530000	144700000	211560000	185220000	243850000	218910000	135840000	167010000	138380000	159790000	158970000	133100000	0	109160000
F1N206	ENSBTAG00000001908	1199900000	1245400000	1237600000	1202600000	1572300000	1237700000	995640000	1179100000	947980000	743700000	990010000	1235000000	1001100000	1169000000	1314700000
F1N2F2	ENSBTAG00000014547	22794000000	14648000000	20005000000	14467000000	17376000000	14419000000	21336000000	10824000000	15781000000	24805000000	18439000000	12703000000	15807000000	31646000000	15493000000
F1N2I5	ENSBTAG00000010801	617130000	809730000	756800000	624590000	648470000	635070000	629500000	408900000	620570000	737700000	841360000	569450000	680960000	1119100000	699260000
F1N2K1	ENSBTAG00000002783	456610000	619910000	503680000	506100000	551200000	503320000	535020000	481040000	599380000	550150000	597560000	594340000	547630000	521290000	567670000
F1N338	ENSBTAG00000002049	220470000	141630000	207250000	260710000	323630000	222460000	316710000	115030000	201290000	171960000	184630000	240980000	189820000	273080000	143530000
F1N775	ENSBTAG00000009702	1921100000	3685100000	1862300000	3555700000	4433400000	2274900000	4240300000	1383600000	2238100000	1992400000	3062600000	2051000000	1079800000	6520800000	3324100000
F1N7F9	ENSBTAG00000020569	235270000	300990000	282340000	191130000	190850000	399840000	244900000	259650000	269210000	260170000	171460000	184370000	229400000	162310000	189880000
F2Z4I4	ENSBTAG00000012931	0	147510000	203670000	0	86496000	162020000	0	178740000	163180000	134980000	146540000	0	111990000	0	179330000
F6QH94	ENSBTAG00000001928	0	55831000	53206000	43968000	49893000	68517000	54393000	58609000	43363000	46420000	69920000	54847000	48153000	0	57017000
F6QIC1	ENSBTAG00000010880	35228000000	36717000000	38304000000	35213000000	34298000000	41449000000	45343000000	36720000000	34343000000	36244000000	40754000000	32969000000	37182000000	22702000000	36306000000
G3MYN5	ENSBTAG00000047231	7317800000	7259600000	6653700000	4247800000	9054500000	6133200000	4695600000	7454900000	6174500000	7224600000	5575300000	8547400000	6924700000	5931300000	7310500000
G3MZ95	ENSBTAG00000018513	1003400000	585650000	935630000	1821500000	1260200000	699030000	3228500000	806180000	795340000	1977700000	2471900000	2031600000	1962000000	2249800000	953470000
G3MZU6	ENSBTAG00000046177	15326000000	16082000000	15774000000	17293000000	14166000000	9239000000	14994000000	17048000000	11085000000	10494000000	13044000000	9243000000	5519500000	11830000000	12224000000
G3N022	ENSBTAG00000046176	54305000	63820000	66851000	68881000	66872000	70063000	74194000	51531000	52108000	49650000	63670000	56519000	62057000	0	55348000
G3N0F6	ENSBTAG00000046838	470240000	391640000	324240000	517400000	551980000	501620000	530660000	494650000	897820000	469280000	516880000	711210000	708230000	92992000	552540000
G3N0V0	ENSBTAG00000048135	1555600000	1011700000	1603100000	396080000	582860000	292050000	634030000	807550000	664150000	4031600000	1256600000	983300000	495990000	642180000	254740000
G3X6N3	ENSBTAG00000007273	52735000	248520000	416960000	103240000	164030000	70882000	137670000	132090000	38838000	810810000	436560000	170980000	104200000	15572000	72318000
G3X778	ENSBTAG00000015848	812480000	603630000	1083100000	875490000	617710000	876620000	887940000	759050000	541500000	560860000	835810000	338260000	317260000	0	690620000
G3X807	ENSBTAG00000046096	2531700000	1985900000	2144200000	2329300000	2120300000	1927300000	1836800000	2443500000	4009100000	2529200000	2592900000	2865400000	2423400000	3891800000	2754700000
G5E507	ENSBTAG00000000778	147770000	111210000	110630000	95568000	80245000	0	111790000	84539000	153010000	87504000	80647000	69465000	0	0	98227000
G5E5B8	ENSBTAG00000008842	0	135600000	134610000	143450000	0	152080000	0	104610000	122330000	0	148380000	76671000	136090000	285060000	130360000
G5E5C3	ENSBTAG00000009683	114040000	113920000	101790000	134650000	90756000	142190000	65344000	89645000	0	84911000	124030000	96584000	153560000	174720000	97145000
G5E5N5	ENSBTAG00000019927	66653000	70547000	59898000	74890000	78914000	62798000	71697000	67589000	0	68907000	72694000	97636000	52827000	0	74419000
G8JKZ8	ENSBTAG00000002953	411160000	372150000	414590000	0	791840000	178550000	554880000	0	415420000	752470000	550950000	341560000	339970000	440820000	558460000
I7CT57	ENSBTAG00000013718	91873000	168370000	144510000	70236000	67714000	0	56892000	0	82095000	196660000	108950000	84736000	43661000	0	0
L7R5X3	ENSBTAG00000014643	149370000	159440000	154240000	164990000	158560000	152550000	148760000	175550000	0	112970000	106430000	0	0	0	120270000
M5FI55		4311800000	4440600000	3807900000	3818600000	3834300000	4732200000	4070900000	3494900000	5181900000	3987900000	3319500000	3672500000	3341500000	2328600000	4044400000
O02691	ENSBTAG00000017779	0	112970000	115600000	108850000	161340000	135040000	146390000	109050000	71843000	121440000	74980000	131920000	139860000	0	117320000
O46375	ENSBTAG00000010991	0	63494000	163590000	0	62386000	0	0	0	0	288100000	217090000	195980000	0	0	0
O46629	ENSBTAG00000010083	469970000	548100000	425450000	309670000	663480000	399980000	329440000	318090000	487000000	313440000	449140000	569290000	343020000	455340000	410700000
O62654	ENSBTAG00000005353	18971000000	17861000000	19850000000	22346000000	23266000000	24879000000	22821000000	20546000000	22754000000	29321000000	28965000000	32218000000	33562000000	19791000000	18379000000
O77784	ENSBTAG00000018813	102940000	69734000	119820000	154840000	121110000	95426000	204250000	77604000	0	0	59194000	111090000	108240000	0	81101000
O77834	ENSBTAG00000004855	380690000	505040000	614680000	440630000	488700000	474430000	628080000	347370000	435640000	698550000	606710000	526850000	771370000	1317400000	725580000
O97725	ENSBTAG00000014669	190350000	162960000	194620000	213680000	264780000	185800000	149800000	162000000	147330000	124980000	151490000	181510000	118860000	198610000	164150000
O97764	ENSBTAG00000003162	115990000	155290000	163280000	131700000	155980000	112060000	86591000	103150000	119370000	173310000	127300000	142430000	180270000	102340000	160240000
P00125	ENSBTAG00000012232	784480000	522780000	744080000	654730000	650510000	587270000	577800000	592040000	470570000	406550000	398460000	559770000	390210000	546720000	586010000
P00129	ENSBTAG00000001521	758400000	571140000	858350000	739080000	1519800000	956090000	631120000	746590000	563410000	537180000	698470000	759400000	706670000	0	679750000
P00423	ENSBTAG00000016079	983650000	866710000	1016500000	765460000	1054500000	863200000	648430000	1067400000	788780000	568420000	610050000	684890000	606670000	231530000	868630000
P00426	ENSBTAG00000017267	1333900000	1237600000	1066400000	1105700000	1859800000	1285000000	1373400000	1248400000	1006500000	692660000	989090000	1164400000	773730000	1266300000	961160000
P00428	ENSBTAG00000018542	1127800000	980570000	981480000	1011700000	1235200000	969250000	917370000	1112700000	783170000	478320000	690800000	841380000	636940000	1081100000	918710000
P00429	ENSBTAG00000023487	402930000	226750000	311470000	723540000	345190000	297720000	846550000	346210000	250990000	291900000	429480000	521430000	197450000	334430000	358710000
P00432	ENSBTAG00000020980	63947000	74412000	51865000	94049000	145920000	0	0	0	0	212440000	0	307440000	280030000	60243000	67512000
P00435	ENSBTAG00000054195	78209000	87937000	87203000	0	103660000	95582000	0	0	0	0	65377000	68621000	77127000	49197000	68134000
P00442	ENSBTAG00000018854	447280000	464180000	550410000	453860000	560830000	330670000	583270000	307520000	395310000	865360000	610470000	640280000	531040000	490810000	676420000
P00515	ENSBTAG00000014205	87008000	68327000	88739000	61753000	113330000	80930000	95343000	64817000	97977000	123880000	96109000	109450000	95376000	124570000	104200000
P00570	ENSBTAG00000006305	5441200000	5488000000	7304900000	4342700000	6059500000	4709000000	7246700000	3276600000	5063800000	7878400000	5918300000	4390100000	5208500000	6853300000	5317300000
P00727	ENSBTAG00000005989	58717000	121230000	147170000	95822000	121230000	139420000	58644000	72923000	73515000	138660000	89319000	118670000	128470000	0	102890000
P00829	ENSBTAG00000013315	13214000000	12947000000	12248000000	14411000000	16489000000	13204000000	10730000000	13433000000	9653800000	10513000000	11631000000	16137000000	11968000000	13180000000	11702000000
P00921	ENSBTAG00000017733	0	152580000	391310000	0	0	111090000	0	0	0	380920000	0	59290000	162120000	0	0
P01966	ENSBTAG00000051412	44341000000	64504000000	94946000000	9409000000	12570000000	8507600000	18612000000	33519000000	19074000000	74522000000	29217000000	15607000000	7430800000	10937000000	9129900000
P02070	ENSBTAG00000037644	40745000000	70319000000	114120000000	9447200000	12156000000	8385400000	17347000000	37072000000	21549000000	83434000000	35325000000	17635000000	8460700000	12463000000	13216000000
P02192	ENSBTAG00000005333	139940000000	201900000000	264180000000	103020000000	186860000000	155150000000	112460000000	114970000000	181170000000	269550000000	164910000000	178760000000	285170000000	409470000000	222080000000
P02253	ENSBTAG00000011677	841470000	487520000	415690000	492580000	816800000	620700000	732310000	484720000	988040000	935670000	719720000	773790000	751770000	792210000	617900000
P02453	ENSBTAG00000013103	2437300000	994870000	593080000	1198300000	2548900000	1102400000	5216400000	1067600000	7781500000	4460700000	2419500000	5333500000	654570000	563080000	1185300000
P02465	ENSBTAG00000013472	276840000	0	0	0	291640000	0	855100000	0	1050500000	559180000	309710000	531480000	0	0	0
P02584	ENSBTAG00000004915	273540000	275070000	254070000	172370000	239790000	250360000	191210000	191100000	289330000	426450000	231380000	226350000	315950000	0	257700000
P02639	ENSBTAG00000005163	121110000	163160000	0	79854000	120060000	87637000	0	0	97982000	188230000	0	0	0	0	94216000
P02721	ENSBTAG00000000605	478870000	542430000	493740000	620370000	739540000	415830000	413130000	481540000	433470000	369200000	519410000	717100000	465490000	566510000	616130000
P02722	ENSBTAG00000013208	5970900000	5664400000	6572900000	6696700000	7057300000	5981400000	6105600000	5665500000	4650500000	4184200000	5452200000	4703900000	2503200000	2943600000	5465800000
P04038	ENSBTAG00000014130	598400000	0	588640000	516900000	474230000	394310000	351030000	511980000	462480000	258050000	313710000	455950000	262840000	0	414990000
P04272	ENSBTAG00000009615	824950000	705340000	184460000	252520000	392250000	187970000	462660000	106600000	538220000	1991300000	359610000	634880000	275130000	196660000	217240000
P04394	ENSBTAG00000004871	220600000	237350000	218210000	267530000	342570000	239450000	194080000	214040000	162130000	166630000	194400000	320940000	168790000	263220000	223240000
P05630	ENSBTAG00000000550	463970000	411710000	498330000	597290000	709810000	483160000	354870000	497230000	380780000	514430000	465090000	725270000	594150000	0	502340000
P05631	ENSBTAG00000013930	706850000	836690000	940840000	716570000	940060000	807340000	595460000	864020000	696820000	682470000	761610000	926310000	538030000	422080000	820570000
P07033	ENSBTAG00000006852	273760000	433240000	543740000	253170000	456900000	456200000	431050000	351650000	410020000	451480000	396440000	372380000	394320000	459660000	502270000
P07107	ENSBTAG00000009517	750050000	767030000	904420000	419970000	608020000	560980000	324920000	505210000	637370000	927530000	726880000	651760000	905610000	1055100000	744900000
P07471	ENSBTAG00000019521	1804000000	1288700000	1203200000	1281400000	1523800000	1445200000	1209900000	1280400000	1102400000	700440000	924820000	987900000	728170000	908630000	1028600000
P08166	ENSBTAG00000017605	0	321240000	242910000	0	0	269040000	0	326620000	0	547900000	413160000	0	201630000	0	0
P10096	ENSBTAG00000014731	169600000000	141020000000	173550000000	116510000000	119370000000	132850000000	166300000000	102460000000	126720000000	175990000000	138960000000	104750000000	151740000000	168450000000	125560000000
P10103	ENSBTAG00000018103	0	0	74263000	50050000	75009000	0	0	0	65226000	90662000	78593000	82869000	110970000	174820000	66258000
P10790	ENSBTAG00000016819	131280000	124670000	143850000	93368000	149170000	116250000	96450000	0	158320000	110370000	135310000	158380000	142370000	111440000	112950000
P11024	ENSBTAG00000011885	1014900000	1190500000	985840000	1192500000	1292600000	1105000000	1058100000	965570000	816800000	591790000	784170000	867120000	444260000	542590000	778960000
P11116	ENSBTAG00000015089	1123700000	891020000	634230000	2110100000	1206500000	1216500000	5259900000	1082300000	1328700000	1436000000	1732300000	1671500000	999300000	2007700000	1107100000
P11966	ENSBTAG00000021724	1070400000	1048000000	1014700000	1210300000	1289100000	1090200000	1242500000	1240700000	1012400000	862610000	1090200000	1294900000	762930000	1265200000	1064900000
P12234	ENSBTAG00000012890	925140000	823510000	951040000	800750000	872230000	982860000	606830000	1005900000	745940000	591330000	534840000	656490000	587000000	1115200000	833750000
P12344	ENSBTAG00000007172	3748300000	3100800000	4056800000	3924300000	4259800000	3223500000	2718200000	3179800000	2122800000	2541500000	3051500000	3155100000	3136000000	5541400000	3658700000
P13135	ENSBTAG00000014872	0	47006000	0	51632000	51217000	50219000	50255000	0	0	51062000	51000000	46082000	0	0	46687000
P13214	ENSBTAG00000001105	83696000	90367000	0	0	99282000	0	124830000	114880000	105200000	105730000	0	106850000	100440000	0	87015000
P13271	ENSBTAG00000009479	186110000	176810000	190600000	219520000	197480000	268750000	205450000	208010000	178770000	214170000	190790000	199830000	143210000	254690000	223950000
P13272	ENSBTAG00000046786	937360000	689280000	831040000	831880000	951890000	837760000	734840000	872000000	545650000	573750000	605530000	696430000	563510000	870220000	799120000
P13620	ENSBTAG00000021227	919320000	835740000	944390000	1059900000	1437400000	978600000	950530000	746840000	764820000	768850000	946450000	1226600000	769800000	964790000	839460000
P13696	ENSBTAG00000018115	2813800000	2035900000	2947000000	1883100000	3022000000	2076900000	2511700000	1237700000	2067000000	3331800000	3300600000	2543000000	3403000000	3455500000	2477400000
P15246	ENSBTAG00000010204	788670000	626110000	943680000	698660000	993860000	756350000	1153300000	664290000	958410000	1100600000	916250000	826400000	825090000	1077600000	677650000
P15690	ENSBTAG00000021976	580350000	686660000	779890000	827250000	1018400000	717100000	655120000	788200000	548540000	476480000	545360000	863640000	467310000	531920000	674900000
P17694	ENSBTAG00000002203	183510000	127790000	151720000	136720000	209930000	123480000	92206000	131560000	135810000	127220000	124390000	102770000	91024000	0	151080000
P18203	ENSBTAG00000008303	249760000	292890000	299370000	244360000	289980000	215930000	349490000	210000000	233760000	437830000	370940000	394100000	418620000	908870000	361640000
P19120	ENSBTAG00000013162	6135700000	4573800000	4040900000	4009500000	4698000000	4424400000	4677100000	4173400000	5840500000	4368400000	4884200000	5044000000	5263800000	7900400000	5219200000
P19483	ENSBTAG00000002507	11014000000	8611900000	10308000000	9672100000	12083000000	9309100000	7785600000	9314000000	8200800000	7737400000	7501300000	10390000000	7354000000	5775100000	8200300000
P19858	ENSBTAG00000008683	57437000000	53539000000	56389000000	45427000000	43511000000	49944000000	59636000000	42226000000	45162000000	57479000000	56462000000	31845000000	53042000000	55488000000	46951000000
P20000	ENSBTAG00000008743	374640000	394670000	473610000	338790000	390320000	393600000	437780000	277750000	262920000	346300000	422970000	309130000	667210000	888350000	377480000
P21793	ENSBTAG00000003505	626160000	357870000	360130000	313190000	470660000	288330000	1701400000	419460000	1045400000	1714100000	496310000	994200000	326860000	618800000	301510000
P22292	ENSBTAG00000004910	436340000	421430000	520350000	536060000	563280000	480140000	434170000	488230000	438070000	286880000	333060000	324840000	253610000	124320000	505090000
P22439	ENSBTAG00000018261	144070000	220030000	174820000	173190000	226480000	110220000	184530000	174830000	167220000	122040000	144900000	225990000	157260000	0	188200000
P23004	ENSBTAG00000021651	3324700000	2383700000	2747200000	2952700000	3719200000	3187500000	2752300000	2906800000	2250600000	2069400000	2080200000	2640800000	1968200000	2171300000	2644900000
P23709	ENSBTAG00000018483	379650000	285480000	375080000	389270000	423290000	373680000	350180000	379050000	333940000	232680000	234640000	365220000	201140000	156110000	354530000
P23934	ENSBTAG00000009914	230240000	206320000	250360000	328370000	338570000	260410000	195240000	292630000	196650000	203180000	198250000	262810000	205270000	275080000	238360000
P23935	ENSBTAG00000009334	158860000	88048000	263240000	146060000	241740000	155190000	198320000	121370000	0	127420000	133020000	209620000	117730000	0	93743000
P25708	ENSBTAG00000021776	215960000	246050000	260860000	302360000	352220000	247700000	233650000	250670000	172940000	164170000	214630000	311730000	166810000	0	250020000
P27214	ENSBTAG00000020940	0	0	89065000	75655000	63211000	0	69505000	0	77324000	83362000	45687000	52521000	0	0	0
P28801	ENSBTAG00000003548	1452800000	1320800000	1285700000	1065800000	1277500000	1175600000	1446100000	591150000	1274500000	2027000000	1251100000	1349500000	1455100000	2712700000	1164400000
P31800	ENSBTAG00000019096	877820000	515210000	699630000	859930000	1154000000	834110000	1166500000	828130000	717350000	606580000	779920000	1027600000	479950000	540780000	739730000
P33097	ENSBTAG00000011960	1737400000	1714700000	1788300000	1237800000	1642700000	1510800000	1182900000	1139700000	1406700000	1892000000	1424100000	1483800000	1789400000	2796600000	1594000000
P34942	ENSBTAG00000003279	0	200920000	303500000	298230000	283240000	303070000	245240000	263390000	284320000	219550000	186080000	282200000	0	211630000	263280000
P35705	ENSBTAG00000008731	298810000	231170000	245360000	251710000	363350000	260320000	257020000	194920000	160490000	201820000	200870000	309990000	253830000	254270000	193270000
P38657	ENSBTAG00000017196	142820000	99216000	94601000	123610000	133030000	0	114500000	0	121130000	109000000	135660000	138670000	133290000	0	162720000
P41976	ENSBTAG00000006523	0	284630000	249820000	303990000	490860000	299950000	312970000	192120000	175430000	211780000	285260000	354080000	269950000	0	290660000
P42028	ENSBTAG00000012072	149580000	0	155210000	0	173140000	168740000	202550000	0	0	120990000	114180000	204960000	86459000	0	119280000
P42029	ENSBTAG00000004295	255060000	297350000	281250000	350370000	411650000	344760000	343530000	283460000	220710000	201220000	224650000	306010000	181390000	139850000	250520000
P45879	ENSBTAG00000013113	2535400000	2599600000	3012100000	3267400000	3650900000	2733900000	3277600000	2460800000	2370400000	2007000000	2432100000	2862700000	2256400000	3436600000	2498100000
P48616	ENSBTAG00000018463	1019500000	1178500000	470450000	278380000	679900000	358870000	539140000	382200000	827270000	3742600000	402700000	1011200000	383980000	522110000	361810000
P48644	ENSBTAG00000008103	134650000	477810000	214950000	168330000	179640000	162020000	147720000	218630000	198010000	312000000	184230000	244650000	269010000	229420000	385570000
P48818	ENSBTAG00000003072	638190000	520550000	573790000	622650000	712230000	613940000	513970000	638810000	515280000	581700000	489650000	633520000	447730000	411330000	579970000
P49410	ENSBTAG00000019216	81834000	87364000	89375000	80633000	140280000	101070000	95065000	70078000	0	66256000	0	67741000	99431000	136450000	110600000
P52193	ENSBTAG00000015114	0	0	0	93724000	0	111350000	81973000	0	57429000	83402000	97987000	84745000	141170000	73748000	0
P52556	ENSBTAG00000010508	0	166630000	147800000	0	181450000	117050000	113380000	87641000	136900000	245110000	119160000	131120000	116210000	197080000	211860000
P54149	ENSBTAG00000021632	773930000	805830000	825970000	652080000	745980000	708510000	815910000	478390000	624540000	951600000	843560000	582480000	940340000	1237200000	809190000
P60902	ENSBTAG00000015147	365420000	294180000	0	0	137330000	0	161850000	0	221400000	513210000	117870000	285270000	0	0	0
P61283	ENSBTAG00000031875	130130000	144810000	149910000	239150000	190010000	196700000	351860000	170780000	0	149630000	203210000	132470000	116720000	0	170060000
P61603	ENSBTAG00000012589	102700000	114460000	99555000	126520000	111070000	98774000	100590000	0	86849000	107650000	91015000	151380000	162270000	0	93866000
P62157	ENSBTAG00000001575	1616200000	2135200000	2106100000	2107600000	2378600000	2234700000	2123200000	1893100000	1683100000	1657300000	2023800000	1836500000	1828000000	385950000	1669500000
P62894	ENSBTAG00000023823	1302100000	1199500000	1588200000	1256300000	1910800000	1082800000	1160000000	1075400000	751590000	896730000	973640000	1104100000	839140000	1172600000	1379300000
P62958	ENSBTAG00000010959	261850000	228640000	263850000	161990000	224230000	198500000	135530000	111860000	201620000	311180000	271360000	188120000	379260000	825620000	299450000
P63243	ENSBTAG00000019648	81708000	91057000	0	81206000	61306000	75396000	52648000	0	51291000	41356000	38656000	48687000	75041000	0	53949000
P63258	ENSBTAG00000006189	1175400000	933350000	759700000	633970000	950300000	669720000	826230000	929440000	1163400000	1662500000	654330000	1138700000	712310000	0	634630000
P63315	ENSBTAG00000045757	11244000000	10518000000	11657000000	10101000000	13135000000	10172000000	9905300000	11744000000	10046000000	10375000000	11152000000	19345000000	10087000000	3475300000	11830000000
P68002	ENSBTAG00000012975	1080500000	1432400000	1286700000	1249400000	1599100000	1330400000	1271800000	1470500000	1116600000	933590000	1089700000	1157600000	1089700000	1326600000	1133700000
P68138	ENSBTAG00000046332	1304500000000	1404100000000	1582800000000	1410800000000	1381500000000	1673900000000	1468700000000	1897400000000	1542000000000	1604700000000	1589600000000	1607800000000	1663200000000	1094800000000	1485900000000
P68252	ENSBTAG00000004077	2853400000	2145000000	2045400000	2024400000	2218400000	2432400000	2375800000	1992500000	2103300000	2257400000	2039400000	2142400000	2028500000	1446300000	2279000000
P79134	ENSBTAG00000014809	2215300000	2231900000	2075900000	2073900000	1838500000	2053800000	2056400000	1704100000	2524000000	2192600000	2367400000	1810500000	2592700000	1898900000	1748900000
P80177	ENSBTAG00000007375	0	0	91808000	0	101740000	90932000	160970000	70490000	0	158760000	0	130910000	135530000	222370000	94569000
P82908	ENSBTAG00000011045	0	88690000	66310000	60685000	83133000	63229000	56894000	89017000	0	56331000	54883000	99562000	0	0	90565000
P85100	ENSBTAG00000008394	7741900000	2236500000	1567300000	9329900000	11559000000	2158700000	4775100000	2111800000	1465000000	440240000	4621400000	4799600000	227130000	572550000	920990000
Q00361	ENSBTAG00000017496	307700000	381830000	470610000	0	428550000	348240000	335070000	353230000	291750000	323580000	254900000	419660000	318090000	611980000	344210000
Q01321	ENSBTAG00000011145	734570000	663550000	718360000	602960000	804020000	602660000	402650000	560760000	589050000	348760000	471290000	506640000	307720000	435860000	554360000
Q02366	ENSBTAG00000009509	205360000	189390000	152330000	234490000	167810000	184720000	208930000	173340000	137240000	0	121290000	119250000	0	134070000	135050000
Q02369	ENSBTAG00000020405	183340000	212130000	236520000	252210000	274680000	278130000	196020000	0	0	181280000	177100000	223560000	0	86499000	192240000
Q02370	ENSBTAG00000015041	154520000	0	0	131610000	0	153760000	132400000	141760000	0	96392000	0	162180000	0	182930000	136960000
Q02373	ENSBTAG00000009534	245400000	223620000	292600000	297490000	346330000	220410000	253450000	256860000	187720000	141100000	171340000	307660000	144640000	0	218810000
Q02375	ENSBTAG00000003728	87960000	75615000	124820000	0	100080000	79646000	75115000	92881000	90279000	55388000	61688000	116850000	76521000	0	81747000
Q04467	ENSBTAG00000014093	2282300000	1952500000	1976100000	2232200000	2853600000	2211900000	1831100000	1584800000	1660800000	1704800000	1846800000	2312700000	1548800000	1250900000	1875900000
Q05443	ENSBTAG00000001745	423300000	269020000	195540000	252530000	450740000	190410000	1533800000	257170000	447480000	1612700000	547450000	708560000	237720000	461550000	219630000
Q05752	ENSBTAG00000052280	196970000	188990000	201880000	251550000	291050000	266130000	165410000	246730000	0	0	166270000	209650000	0	234140000	202310000
Q05JF3	ENSBTAG00000020223	32021000000	35834000000	32870000000	34984000000	33943000000	39292000000	44132000000	35859000000	34266000000	31576000000	39661000000	37281000000	37470000000	20269000000	35412000000
Q08DI7	ENSBTAG00000025136	1966000000	2117500000	2223300000	2829000000	1810600000	2432200000	3151800000	1525200000	2204900000	1834200000	2395200000	1579900000	1691200000	1711500000	2259700000
Q08DN5	ENSBTAG00000001932	346000000	285890000	346150000	292730000	332900000	336790000	313790000	257220000	256570000	231310000	225430000	226380000	261500000	187720000	236160000
Q08DP0	ENSBTAG00000019011	29355000000	23132000000	32399000000	22240000000	25129000000	23241000000	26392000000	17696000000	25357000000	25986000000	27083000000	14517000000	16838000000	15897000000	23893000000
Q08E20	ENSBTAG00000003415	196250000	147620000	125280000	148450000	168840000	133500000	124410000	148600000	171890000	226220000	174120000	122440000	290650000	342060000	223720000
Q0IIE1	ENSBTAG00000033008	18667000000	21825000000	22430000000	19729000000	21009000000	22755000000	19743000000	23334000000	20689000000	19600000000	20392000000	20274000000	20372000000	28560000000	21038000000
Q0IIG5	ENSBTAG00000000286	20407000000	16634000000	16620000000	19173000000	15646000000	18410000000	18144000000	14887000000	11940000000	10091000000	15913000000	9785900000	11859000000	13297000000	13952000000
Q0IIH6	ENSBTAG00000033422	258150000	333930000	298210000	347680000	348770000	354120000	361040000	295520000	287310000	308090000	337380000	291150000	283050000	331090000	249960000
Q0III9	ENSBTAG00000022244	145250000000	124510000000	140760000000	154540000000	113270000000	153240000000	185730000000	141500000000	132560000000	118140000000	130290000000	103060000000	113480000000	117510000000	117800000000
Q0IIK5	ENSBTAG00000009906	58256000	0	54052000	69340000	43238000	75071000	76671000	61981000	40156000	50572000	57155000	80114000	0	68672000	41463000
Q0P571	ENSBTAG00000021218	122370000000	143750000000	114870000000	186100000000	144690000000	131050000000	177330000000	107610000000	122620000000	134270000000	183850000000	145490000000	111680000000	43605000000	143840000000
Q0P5E6	ENSBTAG00000000512	0	42225000	0	68168000	49314000	42526000	0	51320000	40260000	46577000	37585000	54395000	53550000	71961000	40099000
Q0P5K3	ENSBTAG00000021767	0	0	73056000	63303000	0	0	109430000	0	82789000	0	80021000	55759000	0	0	79902000
Q0QEV5	ENSBTAG00000015388	0	59692000	0	52993000	46992000	0	62380000	56551000	35246000	0	43075000	0	0	0	41251000
Q0V8C6	ENSBTAG00000003956	55867000	0	0	51752000	64784000	57344000	40345000	48613000	77309000	57662000	46170000	47392000	0	0	39803000
Q0VBZ1	ENSBTAG00000011465	1623600000	511630000	1129200000	1983300000	1210900000	1056400000	1890100000	40310000	1363500000	888630000	1885100000	839560000	868390000	2360600000	42129000
Q0VBZ3	ENSBTAG00000015470	177350000	344430000	236300000	365320000	288090000	319900000	441370000	256940000	330900000	297820000	367410000	317870000	209110000	0	440410000
Q0VC48	ENSBTAG00000018071	790920000	1051700000	870090000	1048600000	930660000	952320000	890470000	895000000	1003300000	728600000	1091300000	1047400000	687060000	425230000	915200000
Q0VCK0	ENSBTAG00000019274	93619000	91404000	117470000	98867000	99892000	99787000	110410000	100810000	0	84107000	95422000	97014000	71128000	0	93640000
Q0VCX2	ENSBTAG00000007662	145720000	179990000	136050000	171090000	180060000	123620000	155560000	163050000	161740000	163300000	162040000	225560000	231920000	252860000	188390000
Q0VCY0	ENSBTAG00000006541	51363000000	59304000000	48895000000	57994000000	45140000000	59228000000	55247000000	55630000000	54101000000	42207000000	56772000000	42819000000	47574000000	47748000000	48106000000
Q0VCY1	ENSBTAG00000017279	143010000	188130000	127910000	208740000	198770000	168040000	214440000	135830000	147700000	135890000	194960000	143820000	115240000	0	146550000
Q0VCZ8	ENSBTAG00000004344	425310000	499390000	364480000	286360000	529240000	429390000	403080000	448020000	439990000	414210000	344140000	402380000	246350000	188270000	381770000
Q148C2	ENSBTAG00000046725	40484000000	37043000000	38921000000	48489000000	36676000000	42148000000	48365000000	37945000000	37898000000	32885000000	44927000000	45213000000	42763000000	10451000000	37495000000
Q148D3	ENSBTAG00000021688	933880000	844050000	993040000	785030000	1075900000	708950000	644240000	640940000	598200000	520360000	585520000	856120000	1046400000	1225800000	611240000
Q148D5	ENSBTAG00000006759	415670000	398750000	666440000	457670000	624050000	488790000	410700000	490850000	333480000	315980000	334730000	391840000	304660000	208530000	420590000
Q148F1	ENSBTAG00000015053	1788700000	2254300000	2166700000	2210800000	3141200000	2137500000	2254000000	1783900000	2384600000	2571800000	2354800000	3454500000	3023600000	1874700000	2591500000
Q148F8	ENSBTAG00000018598	4714300000	5497800000	4147900000	6389100000	3923400000	8318700000	6407000000	3004700000	2797200000	3591100000	6430400000	2540800000	4524300000	5792600000	3933800000
Q148H2	ENSBTAG00000031217	8383500000	3225000000	604030000	1607000000	2480300000	371700000	1315700000	453460000	6528300000	1604200000	1785600000	6706200000	334610000	1462400000	280400000
Q148N0	ENSBTAG00000006029	926630000	827640000	792760000	811720000	1004400000	788700000	700250000	1011700000	631480000	604550000	581160000	751660000	810480000	1292400000	734480000
Q17QE2	ENSBTAG00000005431	424100000	336290000	347020000	263380000	376620000	259210000	296220000	270590000	353170000	311140000	341370000	246000000	221010000	228710000	318380000
Q1JPF2	ENSBTAG00000005465	442260000	411740000	404490000	380260000	573490000	447940000	331770000	376640000	326630000	306510000	280760000	345230000	127730000	84902000	320660000
Q1RMP3	ENSBTAG00000001635	96482000	157730000	95279000	0	0	101170000	88908000	78153000	100940000	0	129920000	0	161440000	267840000	142580000
Q24JZ7	ENSBTAG00000033186	101180000	83584000	95294000	86502000	117110000	94318000	84490000	71719000	0	64270000	0	107740000	65134000	97509000	54238000
Q27965	ENSBTAG00000025441	4655300000	7770400000	7915700000	8027000000	7443000000	7815700000	6887800000	6095200000	4816500000	9118000000	8525600000	8679500000	8680800000	11280000000	7389300000
Q27970	ENSBTAG00000010230	65049000	91868000	83866000	69866000	64775000	71502000	80709000	53406000	88900000	85427000	74312000	0	0	0	88629000
Q28087		352350000	633690000	621570000	904190000	646460000	588060000	868130000	710350000	420640000	992340000	730100000	706390000	471300000	0	1015000000
Q28851	ENSBTAG00000002094	405960000	428520000	195010000	457080000	468420000	436330000	330850000	442320000	417910000	286830000	315600000	383200000	291300000	219570000	354940000
Q28852	ENSBTAG00000007332	391890000	380860000	419250000	477170000	522510000	472170000	403670000	383670000	416100000	305140000	399270000	475400000	310080000	638290000	403940000
Q29RI0	ENSBTAG00000021880	116420000	133780000	141600000	119500000	190100000	109690000	125070000	82455000	114090000	74909000	86827000	89557000	46893000	105760000	92411000
Q29RI2	ENSBTAG00000008195	163270000	273130000	332880000	280520000	224670000	248470000	376450000	227790000	208260000	214670000	245730000	121840000	0	0	249790000
Q29RK1	ENSBTAG00000004371	1533300000	760910000	1108100000	1469500000	1291500000	1107800000	1072700000	831940000	669360000	708820000	791110000	800790000	920930000	772410000	696860000
Q29RK4	ENSBTAG00000001926	68743000	88703000	88069000	74368000	100020000	132020000	95082000	105010000	80082000	101510000	102160000	120940000	176070000	191790000	149820000
Q29RN2	ENSBTAG00000001721	1034900000	1294700000	982090000	1034700000	1082200000	1095200000	1144900000	1002500000	1014200000	1361900000	1208700000	1271600000	1518700000	1397000000	1203300000
Q29RZ0	ENSBTAG00000012885	364370000	298550000	186400000	330470000	436410000	271710000	238070000	250560000	268060000	133940000	218430000	284590000	147460000	117480000	169380000
Q2HJ33	ENSBTAG00000006970	107920000	179540000	191200000	139920000	151020000	143770000	137060000	106240000	149950000	178300000	145800000	90566000	124580000	198550000	141420000
Q2HJ97	ENSBTAG00000013123	166030000	157980000	174380000	177060000	223150000	182860000	157710000	198670000	206240000	164680000	156260000	230280000	160470000	110220000	185360000
Q2KHU5	ENSBTAG00000017181	1031600000	586000000	915560000	858810000	595610000	722200000	1254500000	772120000	818920000	745010000	751790000	830390000	733340000	1311600000	806070000
Q2KI85	ENSBTAG00000020605	261860000	190350000	236550000	247670000	328190000	282640000	366520000	164790000	460320000	286340000	477140000	237830000	437120000	581890000	318480000
Q2KIG0	ENSBTAG00000016679	47707000	48580000	58299000	60293000	0	41150000	0	43557000	43127000	40773000	0	61446000	41193000	0	39828000
Q2KIV8	ENSBTAG00000001842	62928000	91447000	199890000	141990000	70871000	45233000	0	0	74605000	293550000	181240000	66279000	109320000	0	91784000
Q2KJ23	ENSBTAG00000019177	1975300000	2419700000	2421300000	2002400000	1989200000	1816000000	2272000000	1583900000	1976300000	2258900000	2261800000	1764400000	1566800000	1424500000	1895000000
Q2KJ47	ENSBTAG00000021191	93504000	153190000	80449000	86460000	183830000	68515000	85554000	0	138580000	231720000	0	162410000	0	20490000	147740000
Q2KJD0	ENSBTAG00000006969	0	0	0	0	106320000	93521000	0	120610000	99914000	152590000	0	0	65592000	0	0
Q2KJH4	ENSBTAG00000013607	631810000	520720000	539460000	587500000	593950000	538650000	404260000	539900000	585770000	672310000	750850000	811760000	951960000	947720000	786540000
Q2KJJ9	ENSBTAG00000019554	2891400000	2282800000	2347300000	1856100000	1549500000	1871600000	1983600000	1752400000	2753600000	2604100000	2090100000	1586000000	2372900000	3093900000	2077500000
Q2NL34	ENSBTAG00000001855	113000000	79148000	127860000	135220000	142650000	102410000	112990000	124010000	112590000	99938000	84228000	124740000	103760000	0	113910000
Q2TBV3	ENSBTAG00000020449	59324000	73617000	0	52630000	79717000	101200000	61050000	79053000	98138000	83530000	50999000	65903000	0	0	56506000
Q32KU9	ENSBTAG00000032531	502200000	393450000	376530000	299810000	464020000	213750000	323320000	238970000	378340000	911880000	394810000	387800000	423150000	650480000	405400000
Q32LG3	ENSBTAG00000009462	5791700000	5169400000	4970800000	6554400000	7483800000	5314500000	5169300000	4874600000	3385200000	4134800000	4652700000	5895900000	5689600000	7192500000	4749500000
Q32PA4	ENSBTAG00000050722	327500000	510010000	339110000	340400000	338190000	258470000	267380000	157050000	311830000	433740000	428470000	402640000	421650000	297880000	387030000
Q32PA8	ENSBTAG00000017298	0	0	104130000	53666000	67309000	69859000	66134000	0	74570000	87976000	80278000	0	108230000	143640000	95721000
Q32PH8	ENSBTAG00000021685	2454500000	2175700000	2319100000	2193500000	2048700000	1770400000	2251100000	1741300000	2016000000	2276600000	1981000000	1519000000	1684300000	1863500000	2184900000
Q3B7M2	ENSBTAG00000019998	166520000	211250000	113420000	0	190690000	195560000	178950000	0	135090000	187120000	197380000	221670000	257600000	157500000	182480000
Q3MHL4	ENSBTAG00000018101	118130000	152020000	205500000	105790000	188770000	125770000	88035000	71866000	151770000	228030000	156050000	136410000	172100000	260200000	153840000
Q3MHM5	ENSBTAG00000052518	1589300000	1496200000	1722200000	1608400000	1540100000	1404000000	1658100000	1364400000	1734700000	1816900000	1278100000	1409800000	1252900000	1491500000	1162300000
Q3MHR3	ENSBTAG00000025313	31662000	39419000	41941000	42162000	0	40961000	49984000	0	0	41373000	47905000	0	44521000	0	43341000
Q3SWW9	ENSBTAG00000012447	0	82401000	82790000	99966000	86185000	94194000	104910000	87284000	93396000	79683000	88023000	90902000	96924000	120200000	92832000
Q3SWX4	ENSBTAG00000031598	346000000	299790000	380890000	358350000	339980000	456040000	308210000	293980000	207550000	199710000	345890000	378830000	316010000	197870000	245810000
Q3SX40	ENSBTAG00000011400	9076400000	9748900000	8852400000	9697800000	9440000000	11216000000	11148000000	8700100000	9690300000	8204500000	8570000000	6801700000	7675800000	9772900000	9616700000
Q3SYR3	ENSBTAG00000005974	1485100000	2103800000	1722800000	1494600000	1489600000	1494200000	1798900000	1421300000	1893700000	1888400000	2094400000	1730900000	1209900000	808580000	1715700000
Q3SYU2	ENSBTAG00000004258	388580000	380370000	389700000	284290000	298510000	339930000	576470000	264930000	379020000	336640000	280330000	198340000	236890000	234870000	269020000
Q3SZ00	ENSBTAG00000015038	953130000	695620000	758420000	635760000	1140900000	782850000	631740000	678020000	885930000	696920000	708920000	1201600000	506300000	604330000	643970000
Q3SZ65	ENSBTAG00000014724	183600000	170850000	279460000	160690000	183680000	170660000	215670000	127110000	236460000	170890000	154060000	126880000	123770000	0	225010000
Q3SZA0	ENSBTAG00000006950	57647000	32003000	48017000	0	55015000	51321000	57409000	41465000	39029000	0	30907000	27587000	0	0	36638000
Q3SZA4	ENSBTAG00000000191	0	45242000	0	0	55709000	51474000	0	0	77436000	0	0	58622000	40679000	0	45545000
Q3SZB4	ENSBTAG00000024240	232240000	201110000	167600000	168040000	206320000	157890000	146370000	164870000	185540000	133210000	128120000	219850000	190420000	157660000	165480000
Q3SZX4	ENSBTAG00000015214	28180000000	35041000000	42028000000	19296000000	25493000000	30011000000	20337000000	24084000000	27830000000	51982000000	27817000000	22782000000	38509000000	23585000000	49243000000
Q3T054	ENSBTAG00000055033	0	0	94639000	0	81151000	77913000	50082000	0	104390000	0	0	0	86234000	110630000	73480000
Q3T085	ENSBTAG00000011824	609800000	209940000	333970000	216970000	430950000	331570000	2300400000	269560000	596200000	2454500000	598780000	926120000	305460000	292620000	304540000
Q3T0F9	ENSBTAG00000004736	0	57376000	64323000	45812000	66474000	65192000	68701000	0	88667000	78691000	85341000	70718000	80129000	0	55001000
Q3T0P6	ENSBTAG00000000894	19538000000	17301000000	22075000000	13434000000	17187000000	15871000000	20919000000	11015000000	17010000000	23769000000	17920000000	13095000000	20880000000	32736000000	17150000000
Q3T0U3	ENSBTAG00000007106	0	200490000	0	209570000	225790000	105880000	0	0	117710000	123430000	204550000	0	0	194310000	0
Q3T0X5	ENSBTAG00000006564	0	133650000	0	127170000	0	119910000	111530000	93590000	0	0	116170000	0	131450000	0	127710000
Q3T0Y5	ENSBTAG00000000990	0	83988000	71610000	77692000	97945000	96466000	74110000	80968000	88001000	74405000	96407000	71800000	116880000	207970000	97718000
Q3T0Z7	ENSBTAG00000040333	76179000	96534000	127340000	69373000	110850000	80934000	113630000	0	84622000	137140000	89077000	98037000	74394000	217770000	80949000
Q3T100	ENSBTAG00000010265	49378000	87966000	70000000	87779000	95154000	80039000	119490000	53027000	0	111870000	77248000	58360000	0	0	114290000
Q3T101		926390000	335040000	827920000	0	0	0	418020000	753110000	380930000	3634000000	0	478990000	234000000	387930000	183150000
Q3T108	ENSBTAG00000021288	122630000	118300000	95145000	91333000	109760000	88140000	89572000	77755000	0	63439000	97871000	77808000	139300000	0	112140000
Q3T145	ENSBTAG00000019295	1524100000	2013100000	2192700000	1422800000	2136800000	1667100000	1363900000	1236000000	2183900000	2837000000	1852600000	2142800000	2282600000	2497700000	2376400000
Q3T149	ENSBTAG00000011969	15564000000	17134000000	13820000000	12464000000	12440000000	12206000000	13059000000	8678500000	12579000000	17215000000	16751000000	11249000000	12418000000	20768000000	13960000000
Q3T165	ENSBTAG00000017120	119550000	128740000	130630000	161960000	172320000	128140000	128450000	141320000	130110000	119270000	139390000	156960000	93773000	174930000	128240000
Q3ZBA8	ENSBTAG00000000843	264320000	239900000	340680000	195390000	379660000	410230000	373520000	149200000	234530000	195540000	224260000	148630000	131800000	200700000	185790000
Q3ZBC9	ENSBTAG00000018707	2396700000	3445100000	2508000000	3279500000	2955600000	2781400000	2987200000	2371000000	2906600000	1643600000	2703300000	2319100000	2252400000	2587400000	3061600000
Q3ZBD4	ENSBTAG00000015204	346020000	311030000	231130000	292050000	307510000	228420000	318660000	236290000	245780000	360090000	383700000	366780000	283510000	312440000	337900000
Q3ZBD7	ENSBTAG00000006396	22078000000	18992000000	19696000000	14653000000	16171000000	17380000000	16921000000	11276000000	16423000000	19411000000	17590000000	12963000000	21683000000	24945000000	15199000000
Q3ZBI6	ENSBTAG00000007300	220500000	164460000	206110000	0	0	195910000	196480000	257740000	236780000	179140000	207120000	249080000	198100000	118600000	0
Q3ZBQ0	ENSBTAG00000014904	0	0	68247000	0	0	58121000	53449000	0	69826000	0	0	0	51224000	71831000	64147000
Q3ZBT1	ENSBTAG00000015000	437890000	493220000	458670000	349230000	419270000	454600000	470190000	414470000	351720000	452570000	382140000	310200000	299130000	260320000	454980000
Q3ZBU0	ENSBTAG00000012818	10949000000	11684000000	9548800000	9792500000	11782000000	9919700000	8556500000	10004000000	12227000000	10216000000	10646000000	12393000000	11316000000	9609700000	10746000000
Q3ZBX9	ENSBTAG00000030503	77637000	0	0	0	175610000	0	101460000	66375000	0	201740000	0	143640000	86215000	0	0
Q3ZBY4	ENSBTAG00000013099	1150900000	1647100000	1552700000	1487100000	1009800000	1051300000	1502800000	868770000	1227100000	1559100000	1495100000	928610000	1313800000	941420000	1131200000
Q3ZBZ8	ENSBTAG00000015663	349940000	305590000	299300000	252440000	376210000	261640000	294340000	201690000	277710000	265580000	366720000	310750000	387740000	475370000	405570000
Q3ZC07	ENSBTAG00000005714	215320000	0	60972000	77923000	255310000	0	0	0	282850000	228790000	132070000	0	0	0	0
Q3ZC09	ENSBTAG00000005534	108860000000	94600000000	106390000000	78134000000	79100000000	78714000000	86777000000	63369000000	84825000000	102580000000	93417000000	66755000000	110770000000	158820000000	86025000000
Q3ZC55	ENSBTAG00000009696	94012000000	91324000000	78246000000	86179000000	95590000000	95072000000	72621000000	102490000000	91870000000	80716000000	72956000000	96532000000	76034000000	34686000000	88316000000
Q3ZCH0	ENSBTAG00000011419	356890000	326440000	337850000	437890000	565100000	326650000	348760000	321170000	267770000	213000000	244530000	345250000	379640000	347090000	312310000
Q45M50	ENSBTAG00000043563	0	48981000	55331000	88412000	63290000	77489000	58281000	57693000	0	44224000	28751000	50658000	0	0	40444000
Q4U0T9	ENSBTAG00000011869	1780200000	495350000	688970000	2094000000	1051700000	546310000	698500000	690380000	1145200000	1621100000	1990600000	1781900000	1099300000	594990000	746920000
Q58DM8	ENSBTAG00000017710	66947000	0	117980000	84232000	92788000	100020000	62319000	79169000	67211000	81890000	0	98677000	167390000	123910000	93193000
Q58DT1	ENSBTAG00000020139	57087000	0	0	78913000	62344000	0	0	0	0	54707000	0	50205000	0	0	34376000
Q58DT6	ENSBTAG00000030209	80294000	0	90654000	0	0	0	79265000	0	92357000	117780000	68335000	0	0	0	0
Q58DU5	ENSBTAG00000002808	68945000	61039000	0	0	63154000	62850000	0	62487000	53059000	45604000	74390000	52117000	75027000	0	61702000
Q5E946	ENSBTAG00000020518	1030300000	1148100000	1095900000	844590000	880700000	674190000	946020000	486000000	898050000	1300400000	1066000000	801660000	1016000000	1062400000	1016700000
Q5E947	ENSBTAG00000003642	748610000	955990000	955760000	959520000	1026300000	954860000	1050800000	796200000	867970000	945700000	856410000	1040400000	988410000	1164600000	878680000
Q5E956	ENSBTAG00000019782	29811000000	25180000000	27882000000	23090000000	24786000000	22412000000	22035000000	17302000000	24129000000	31579000000	29667000000	21920000000	34760000000	46995000000	25887000000
Q5E997	ENSBTAG00000004072	2053200000	2040900000	1896800000	2029100000	1890200000	2169700000	2153800000	1992400000	2233400000	2098000000	1997100000	2029400000	2098400000	952350000	2214500000
Q5E9B1	ENSBTAG00000019603	1522100000	1691900000	986390000	846410000	1591400000	999880000	633700000	742130000	1056300000	1685400000	1224400000	1627100000	1819500000	1164900000	1149500000
Q5E9D3	ENSBTAG00000024723	0	179420000	142310000	145970000	302310000	141370000	0	133930000	0	0	82308000	176290000	81986000	124110000	130760000
Q5E9F8	ENSBTAG00000024561	1578200000	636520000	773300000	1130500000	875900000	930080000	650110000	1148500000	1693700000	1302600000	1189700000	1302500000	1350000000	770270000	1041100000
Q5E9L9	ENSBTAG00000002036	0	58442000	55217000	77900000	50213000	78619000	73443000	0	70395000	0	0	64133000	0	75917000	64227000
Q5E9V3	ENSBTAG00000002574	1032500000	489820000	295410000	211810000	463730000	212400000	188380000	180920000	742890000	494450000	250160000	964740000	216410000	424630000	230320000
Q5EA88	ENSBTAG00000016296	5802300000	4491800000	5389400000	4131600000	4299300000	4761800000	5129200000	3155500000	3877500000	3653500000	3578900000	2469900000	2678600000	3741400000	3274700000
Q5EAC9	ENSBTAG00000001303	74931000	121010000	90730000	84928000	133690000	83150000	112170000	72682000	104440000	113770000	94824000	131920000	0	0	95185000
Q5KR47	ENSBTAG00000033217	35798000000	34795000000	28919000000	28147000000	43573000000	28034000000	24932000000	31892000000	29798000000	31551000000	24017000000	44882000000	28112000000	13912000000	35018000000
Q5KR48	ENSBTAG00000011424	89342000000	106600000000	81080000000	116900000000	113770000000	92414000000	118880000000	89145000000	92183000000	83480000000	107350000000	120700000000	83903000000	34847000000	96323000000
Q5KR49	ENSBTAG00000005373	362610000000	360730000000	332710000000	404050000000	381950000000	386990000000	387110000000	340920000000	346710000000	300700000000	352380000000	373560000000	360250000000	193120000000	341670000000
Q6EWQ7	ENSBTAG00000002018	138550000	113490000	133910000	118890000	101980000	137720000	201130000	0	142560000	155700000	223810000	122020000	137670000	0	144260000
Q6T8D8	ENSBTAG00000011730	107000000	240080000	95829000	109910000	114560000	141420000	109400000	101300000	220370000	86742000	107730000	134900000	102860000	246170000	191520000
Q76LV2	ENSBTAG00000006270	309630000	628160000	742810000	581900000	732140000	693200000	696920000	634580000	1093300000	781630000	740330000	570400000	707370000	724680000	775250000
Q7YRW9	ENSBTAG00000011104	840290000	879630000	721540000	1043500000	908750000	977220000	1112300000	790910000	1005800000	765050000	1070200000	1056100000	653470000	806510000	803040000
Q861V5		213420000	116930000	101900000	120030000	261990000	109160000	201660000	119950000	226450000	166260000	145600000	251980000	215340000	271900000	136160000
Q862H8		124320000	191420000	0	153870000	106840000	120680000	131250000	115660000	90738000	82389000	79230000	103290000	140580000	0	76459000
Q8MKH6	ENSBTAG00000006419	12638000000	10450000000	8832800000	8779100000	12394000000	8288700000	7726300000	9509200000	8926400000	11121000000	9076900000	12005000000	6386400000	7855400000	8252900000
Q8MKH7	ENSBTAG00000022158	4714100000	7474700000	6135700000	0	0	4878900000	0	5376600000	5874200000	7468200000	8034200000	0	7491400000	9697400000	6417700000
Q8MKH8	ENSBTAG00000022158	72557000000	62664000000	62460000000	77636000000	70415000000	80132000000	76316000000	65689000000	67195000000	52646000000	64961000000	68227000000	67901000000	68032000000	68640000000
Q95KV7	ENSBTAG00000007812	119520000	148640000	111210000	117380000	131360000	101330000	120900000	124740000	96243000	0	80246000	79697000	0	0	86217000
Q9BE40	ENSBTAG00000018204	828250000000	608300000000	617080000000	726120000000	635250000000	801220000000	774130000000	616820000000	845400000000	502290000000	700750000000	575510000000	703770000000	475860000000	525040000000
Q9BE41	ENSBTAG00000007090	2019300000000	2273500000000	2269100000000	2434600000000	2194000000000	2386100000000	2186200000000	2418100000000	2130300000000	1914000000000	2047500000000	1961200000000	2225500000000	1402500000000	2253600000000
Q9BGI3	ENSBTAG00000012062	1351400000	1567400000	1508100000	909610000	1128300000	1091300000	826850000	875790000	1140300000	1407100000	1247900000	1173200000	909350000	979570000	1014100000
Q9N0V4	ENSBTAG00000017765	0	105310000	112790000	72849000	83770000	84556000	108650000	44092000	107040000	83973000	120930000	70540000	0	0	106020000
Q9TTK6	ENSBTAG00000030333	35000000	82337000	48777000	0	100890000	76951000	68126000	66884000	80923000	130680000	73361000	118510000	0	0	0
Q9XSC6	ENSBTAG00000013921	135570000000	109190000000	124520000000	116350000000	132700000000	118400000000	113780000000	84930000000	103870000000	132440000000	136750000000	113740000000	168840000000	185140000000	116750000000
V6F7T1	ENSBTAG00000010709	762770000	686930000	676950000	740160000	947390000	835840000	704020000	787080000	700660000	571470000	691830000	680540000	560590000	481090000	812220000
V6F832	ENSBTAG00000000434	14695000000	9580400000	7923700000	8050300000	9026200000	8673800000	8091300000	6767400000	12122000000	9872100000	8678500000	9312000000	8149600000	12749000000	8012800000
V6F9A2	ENSBTAG00000002258	181080000	174970000	544190000	15929000	165710000	59164000	139880000	74019000	264490000	1833900000	218840000	262110000	43942000	0	113680000

## Sheet: Supplemental Table S2D (PS)
UniProt ID	Ensembl ID	19ps_BEC	20ps_BEC	21ps_BEC	22ps_BEC	23ps_BEC	24ps_BEC	25ps_BEC	26ps_BEC	19PS_PP	21PS_PP	22PS_PP	23PS_PP	24PS_PP	25PS_PP	26PS_PP
A0A140T897	ENSBTAG00000017121	24084000000	9472600000	10837000000	10222000000	7593900000	9611100000	11554000000	7787000000	13014000000	7154000000	9840600000	7758600000	10573000000	9288100000	12328000000
A0A3Q1LG34	ENSBTAG00000001120	217670000	89036000	212930000	200220000	264590000	234060000	161010000	197720000	0	219620000	261920000	268890000	267510000	203260000	214190000
A0A3Q1LHM2	ENSBTAG00000014068	938550000	1121400000	839010000	727720000	855280000	1312700000	921210000	818160000	495990000	1324000000	413030000	412810000	1512300000	757500000	1093900000
A0A3Q1LJ98	ENSBTAG00000052033	7855700000	9264300000	7389500000	9089600000	9740000000	8475600000	8859000000	7121100000	9039700000	7611300000	9103600000	9520800000	9217000000	7492000000	8605700000
A0A3Q1LL07	ENSBTAG00000018399	26870000000	22254000000	19994000000	13604000000	18384000000	10855000000	18777000000	73192000000	17271000000	12994000000	12597000000	23102000000	11083000000	16880000000	18360000000
A0A3Q1LL11	ENSBTAG00000046107	1000800000	1468000000	615350000	1312400000	912400000	483440000	0	533590000	2536900000	514180000	1418700000	1237500000	932470000	0	649050000
A0A3Q1LMX0	ENSBTAG00000016516	227910000	331480000	249980000	259240000	291560000	250970000	244550000	411780000	175780000	249500000	246070000	369820000	309910000	194960000	254380000
A0A3Q1LP42	ENSBTAG00000055045	657840000	388380000	1020800000	216700000	297910000	619550000	298410000	557610000	465110000	662930000	257250000	276760000	637070000	322370000	238630000
A0A3Q1LWF3	ENSBTAG00000001398	6898300000	5028000000	4193300000	4089400000	3694400000	6357800000	4225600000	7655900000	4355400000	4425300000	4471700000	4892700000	5895300000	3325800000	6063600000
A0A3Q1LWM5	ENSBTAG00000008812	0	610570000	813090000	831980000	831160000	652790000	0	614930000	0	631740000	734750000	819470000	0	706790000	572190000
A0A3Q1LXK9	ENSBTAG00000011922	9354400000	8786100000	9676900000	9362800000	9696000000	8956000000	9752500000	8669600000	10179000000	10580000000	9386300000	10895000000	9434600000	8793300000	9226200000
A0A3Q1LYI6	ENSBTAG00000003307	358570000	292840000	349810000	292890000	250270000	456860000	299570000	351670000	85334000	147130000	214410000	0	289010000	164220000	105600000
A0A3Q1LYW4	ENSBTAG00000004806	2125500000	3397200000	2752300000	2708800000	3669700000	2417600000	3522600000	2507500000	1384300000	1025300000	2302000000	1963500000	1748200000	2688500000	2123800000
A0A3Q1LZV6	ENSBTAG00000012849	145100000	248350000	128030000	224560000	168510000	112870000	132140000	157620000	144570000	0	102570000	166280000	251590000	0	229610000
A0A3Q1M010	ENSBTAG00000000111	200690000	316290000	245070000	281530000	351720000	615310000	293970000	237860000	230580000	190620000	311190000	241070000	442660000	255870000	155220000
A0A3Q1M119	ENSBTAG00000005664	1514300000	2553600000	1886300000	2209100000	2052100000	1944200000	2194100000	2370900000	734090000	1226900000	2482600000	2268000000	1925600000	1704900000	1986200000
A0A3Q1M129	ENSBTAG00000008185	470690000	631430000	492100000	640580000	554950000	610120000	550710000	529260000	462030000	485340000	781210000	608480000	801390000	784050000	729530000
A0A3Q1M1H0	ENSBTAG00000018707	30726000000	31453000000	32058000000	33242000000	31801000000	32145000000	28704000000	32206000000	30729000000	35198000000	30232000000	32681000000	27958000000	31827000000	29881000000
A0A3Q1M1R3	ENSBTAG00000006907	1066400000	874640000	950950000	1189200000	962050000	1169300000	914950000	971470000	1197700000	1118700000	1124400000	1124300000	1204300000	898980000	1065300000
A0A3Q1M304	ENSBTAG00000006253	54048000000	47935000000	58232000000	51405000000	56050000000	54091000000	51215000000	50051000000	55081000000	56383000000	54646000000	59939000000	65067000000	53602000000	57123000000
A0A3Q1M4M4	ENSBTAG00000006441	714460000	552410000	623150000	493760000	554770000	1064800000	646510000	706200000	218270000	535170000	173710000	0	961910000	369260000	0
A0A3Q1M6F2	ENSBTAG00000053974	5269900000	5501600000	5329800000	7710700000	7181300000	6421800000	7344200000	5565700000	7534600000	6300500000	7969400000	6992600000	7347500000	6910500000	7449500000
A0A3Q1M6J0	ENSBTAG00000008862	410490000	838310000	731290000	832220000	678540000	509520000	979900000	448330000	419310000	0	613210000	642830000	611470000	787320000	742560000
A0A3Q1M6K6	ENSBTAG00000006429	3933200000	4170800000	4262300000	3054600000	3650400000	4798400000	3300800000	4358300000	3720400000	3726800000	2782200000	2707100000	3111400000	2287000000	2573900000
A0A3Q1MB48	ENSBTAG00000010559	79710000	80742000	67231000	89280000	65689000	86755000	117680000	106970000	0	0	0	0	119530000	122100000	122460000
A0A3Q1MBG9	ENSBTAG00000015690	862820000	348810000	566190000	530110000	514090000	759100000	412000000	603280000	496090000	407460000	239730000	185290000	266660000	328770000	342860000
A0A3Q1MC60	ENSBTAG00000006907	153510000000	171510000000	148290000000	154720000000	150090000000	143970000000	153880000000	146660000000	133390000000	131290000000	145620000000	160980000000	153330000000	138690000000	138810000000
A0A3Q1MDH5	ENSBTAG00000002863	181660000	0	171750000	159040000	0	220250000	62354000	228360000	290380000	0	180600000	0	0	0	156410000
A0A3Q1MDT7	ENSBTAG00000050667	1096100000	849200000	893060000	874370000	787710000	1009800000	647360000	1066400000	554380000	854900000	848050000	951210000	935890000	800260000	634900000
A0A3Q1MDU8	ENSBTAG00000008248	230020000	249600000	197970000	265470000	211080000	239880000	182160000	197800000	221210000	127870000	171620000	86099000	262630000	0	162570000
A0A3Q1MG38	ENSBTAG00000016924	696450000	1131800000	856730000	863730000	595120000	1086400000	928230000	826150000	300630000	0	583730000	588470000	772220000	435590000	564880000
A0A3Q1MHP4	ENSBTAG00000054952	173680000	184800000	122690000	224560000	153930000	172530000	107970000	0	166850000	0	0	0	235640000	0	158700000
A0A3Q1MI08	ENSBTAG00000019852	408030000	462370000	393540000	322040000	315310000	488080000	411980000	453610000	107850000	290580000	98240000	175390000	434850000	258210000	376380000
A0A3Q1MIY1	ENSBTAG00000051744	162930000	143860000	81732000	0	119550000	124390000	143270000	0	310730000	120430000	0	130790000	212660000	99535000	0
A0A3Q1MKC7	ENSBTAG00000020087	164900000	154640000	192260000	146940000	135230000	145260000	189470000	116700000	136320000	90632000	113760000	116510000	159820000	105270000	128080000
A0A3Q1MN97	ENSBTAG00000021879	583970000	590940000	725720000	576860000	713170000	566520000	488350000	649510000	326520000	411680000	438530000	252120000	320740000	484160000	225280000
A0A3Q1MQS4	ENSBTAG00000017183	5115500000	5324800000	6803800000	4848300000	4676400000	4393000000	4203700000	5108600000	5051700000	6324300000	5148600000	5073700000	5011600000	5023200000	5660800000
A0A3Q1MQU9	ENSBTAG00000054051	5886200000	7026800000	6041800000	7235800000	7045300000	7015800000	7669000000	5518400000	6615200000	5887600000	7527800000	7738300000	8260800000	6491600000	6915500000
A0A3Q1MQV0	ENSBTAG00000017765	737560000	902970000	971460000	841790000	780570000	1013700000	1070900000	713100000	633340000	753190000	693720000	569820000	805070000	740750000	419780000
A0A3Q1MRA1	ENSBTAG00000006999	3221400000	4334300000	3387600000	3746000000	3632500000	4017300000	4365300000	3543900000	1038300000	1232100000	3205000000	3472100000	3955900000	2943400000	3798400000
A0A3Q1MU86	ENSBTAG00000014806	3135800000	5276800000	3981400000	4681700000	4277700000	3874700000	5353500000	4763100000	3121000000	3491400000	5194700000	4799800000	4796100000	4971600000	5050900000
A0A3Q1MV91	ENSBTAG00000006745	16499000000	132180000	626250000	262970000	187060000	523550000	423550000	263300000	0	1269600000	0	604050000	1241700000	539400000	6878700000
A0A3Q1MVM8	ENSBTAG00000018278	938850000	1033600000	716430000	624850000	697500000	1228600000	835740000	788210000	882480000	978710000	763380000	764390000	1068300000	746990000	862350000
A0A3Q1MXQ0	ENSBTAG00000013411	4529300000	6301900000	4826900000	6024700000	5583800000	5184700000	5489300000	4966800000	5563600000	5681000000	5436100000	5993200000	4668300000	5115500000	4474300000
A0A3Q1N0B0	ENSBTAG00000016975	251380000	205280000	215740000	183540000	171230000	125930000	104620000	200550000	0	177690000	199110000	163250000	113030000	141840000	149860000
A0A3Q1N238	ENSBTAG00000006075	354510000	272820000	303490000	297630000	281320000	381460000	271570000	387000000	0	233210000	263460000	0	196270000	0	318360000
A0A3Q1N8A3	ENSBTAG00000004554	1203700000	1241900000	1016200000	1237700000	1032100000	918640000	1055800000	1049700000	1229500000	1236200000	1037600000	1227300000	1094100000	1112600000	1332400000
A0A3Q1NE82	ENSBTAG00000013468	818420000	480800000	549930000	602770000	612350000	667240000	338340000	486720000	768290000	638620000	626060000	515250000	592390000	282780000	86759000
A0A3Q1NFY4	ENSBTAG00000052709	3268900000	3281600000	3434900000	2981600000	3346500000	2774600000	3128100000	2851700000	2980500000	3409700000	3262500000	3495600000	2341700000	3272000000	3235200000
A0A3Q1NI96	ENSBTAG00000053626	8893800000	8867900000	7836100000	10654000000	9393200000	9107700000	9579800000	7320500000	9607400000	9544300000	10997000000	11125000000	9095100000	10425000000	10195000000
A0A452DI87	ENSBTAG00000008314	195660000	262250000	210170000	0	160030000	251410000	134710000	259660000	242940000	221060000	201790000	0	0	0	0
A0A452DIH7	ENSBTAG00000030974	650230000	707340000	611750000	586110000	659840000	578790000	794390000	748820000	434740000	583840000	775860000	411410000	688290000	645970000	460500000
A0JNC0	ENSBTAG00000014719	727300000	883800000	685180000	767420000	707730000	709980000	771750000	697200000	851650000	881160000	683070000	823980000	747670000	609820000	840440000
A0JNJ5	ENSBTAG00000009707	369750000000	507250000000	420290000000	482550000000	434040000000	403970000000	434840000000	316500000000	557820000000	501410000000	448060000000	489360000000	465610000000	412390000000	459800000000
A1A4R1	ENSBTAG00000046003	3477000000	2824300000	2493500000	2431100000	2346200000	2427600000	1998500000	2963700000	2664600000	3102800000	2951800000	2587200000	3138100000	2248700000	2462900000
A2VDZ9	ENSBTAG00000017424	130260000	129560000	145780000	174610000	0	144550000	181740000	75108000	165340000	153650000	225930000	164850000	160190000	174280000	205720000
A4FUZ1	ENSBTAG00000012703	565050000	1008500000	662590000	805520000	767520000	629270000	759560000	1046400000	801070000	359050000	619530000	131860000	187900000	638490000	299160000
A4FV78	ENSBTAG00000010741	2632400000	2855300000	2799100000	3151400000	2799900000	3447000000	4003300000	2249800000	3066000000	2484900000	3138500000	3155100000	4474000000	3003400000	3331500000
A4IFG0	ENSBTAG00000017765	0	201910000	0	201530000	152380000	175150000	269310000	103760000	112990000	138360000	166020000	0	0	157140000	110630000
A4IFK4	ENSBTAG00000006434	3279500000	3308000000	3607400000	3507600000	3444400000	3534500000	3479700000	3256800000	3499700000	3881700000	3535300000	3954200000	4544400000	3657400000	3082700000
A5D7D1	ENSBTAG00000011215	3417200000	2292300000	2642200000	1666800000	1775900000	2816500000	1912400000	2436100000	2197900000	2127500000	1991800000	2914700000	3299000000	1680700000	2831800000
A5D7N2	ENSBTAG00000038025	2405600000	1732900000	1693800000	1518600000	1502300000	1573900000	1379300000	2023000000	1235800000	1924600000	1409400000	2051400000	1632500000	1652600000	1894800000
A5D984	ENSBTAG00000001601	35145000000	58731000000	51686000000	55150000000	55617000000	43221000000	59181000000	51386000000	54450000000	29103000000	45911000000	33648000000	29333000000	43914000000	28911000000
A5D9F0	ENSBTAG00000014463	375250000	419140000	437370000	380620000	371840000	352060000	398860000	370540000	460080000	386460000	473930000	486290000	560130000	476010000	396800000
A5PJE3	ENSBTAG00000001638	17650000000	0	303390000	155640000	29264000	261220000	249940000	123620000	206940000	926890000	0	170640000	395240000	288040000	7642200000
A5PJI6	ENSBTAG00000021992	116770000	203080000	129780000	186490000	174000000	148520000	113050000	138560000	176640000	199450000	189320000	180180000	0	145330000	0
A5PJR4	ENSBTAG00000017616	224180000	456310000	459450000	471900000	477240000	300740000	440870000	347320000	304530000	140610000	408270000	0	87350000	232580000	0
A6H7J6	ENSBTAG00000006045	312600000	245020000	117950000	263960000	219820000	260950000	207790000	222720000	293460000	79498000	115670000	89647000	199150000	0	186560000
A6QLL8	ENSBTAG00000012927	136610000000	203900000000	156630000000	174790000000	204900000000	127840000000	167650000000	190890000000	181200000000	100620000000	162140000000	132780000000	96829000000	138290000000	113240000000
A6QNM9	ENSBTAG00000016762	670110000	1034500000	778890000	520460000	573280000	1108500000	782310000	846560000	191830000	311220000	433170000	244510000	830830000	354230000	609100000
A6QNS6	ENSBTAG00000007244	508920000	323810000	322540000	412760000	332520000	255140000	0	305720000	500910000	96551000	211620000	235470000	503740000	217010000	367650000
A6QP89	ENSBTAG00000011392	43421000000	37805000000	43583000000	36421000000	32386000000	47118000000	40123000000	42581000000	34801000000	45370000000	42041000000	37698000000	53064000000	39395000000	49742000000
A6QP99	ENSBTAG00000021508	220130000	243300000	204220000	212100000	187590000	191590000	168010000	198930000	0	0	212500000	274770000	251370000	0	0
A6QPA6	ENSBTAG00000011803	1987700000	2919100000	1957400000	2335500000	2382300000	2270800000	2807200000	1208600000	2380600000	2110700000	2697800000	2693200000	2756100000	2503000000	3744500000
A6QPA7	ENSBTAG00000011548	2875500000	4041500000	3951800000	3487800000	3214300000	2981800000	3763200000	3498000000	2302300000	2087100000	2780700000	2197800000	2889300000	3222200000	2947500000
A7E3V1	ENSBTAG00000046019	628330000	712850000	703070000	518310000	507850000	731500000	574930000	617010000	855060000	644120000	533040000	464110000	458190000	469540000	491100000
A7MB72	ENSBTAG00000040028	82588000	94840000	79599000	118760000	101670000	95316000	106960000	92805000	0	0	60512000	0	99099000	70054000	0
A7MB78	ENSBTAG00000039958	528590000	591780000	670370000	606800000	565390000	656070000	692280000	504240000	478650000	449020000	386400000	190080000	575170000	577850000	559720000
A7YY43	ENSBTAG00000003966	105510000	142150000	96467000	100090000	84018000	101550000	110300000	90470000	108490000	0	114940000	85045000	98222000	108170000	110650000
B2KPB9		350290000	583280000	438030000	304440000	275290000	526680000	378300000	497780000	0	137540000	0	162820000	354360000	0	251650000
B3IVN4	ENSBTAG00000001601	3524100000	4656900000	4666100000	5201100000	4503700000	3969300000	4932900000	4480700000	4464800000	2105900000	2983800000	2191200000	2044100000	3242200000	1775500000
E1B9K1	ENSBTAG00000017246	3372100000	3558800000	4040000000	2852700000	3699500000	3303100000	3008900000	4188300000	5451400000	4468900000	3827000000	4629700000	4422700000	3636500000	3506700000
E1BAJ4	ENSBTAG00000010389	487850000	585180000	491880000	608910000	520760000	549090000	691980000	441480000	486910000	316050000	542410000	566210000	446160000	479850000	623280000
E1BB91	ENSBTAG00000030190	4841500000	2730600000	2892200000	4601600000	3726100000	2726000000	2810000000	2697800000	3100400000	2438300000	2532800000	2688900000	4411700000	3293700000	4725800000
E1BCU2	ENSBTAG00000014885	1931800000	1573400000	1737300000	548860000	859970000	2207700000	1328300000	1958000000	1571300000	2328600000	537980000	1489500000	2629900000	440340000	2029500000
E1BDC7	ENSBTAG00000021132	950250000	838160000	891880000	861410000	1064100000	982770000	855090000	893670000	827540000	951150000	919550000	1029700000	936270000	931510000	703570000
E1BDK6	ENSBTAG00000022635	434390000	280140000	267200000	430910000	499010000	275880000	130540000	213490000	517630000	0	143690000	374940000	402220000	150130000	271680000
E1BE77	ENSBTAG00000001503	2495800000	2458100000	2815500000	2645800000	2598600000	2635700000	2964400000	2773900000	2328000000	2331600000	2389500000	2297600000	2277800000	2378100000	2525100000
E1BF23	ENSBTAG00000009387	53001000000	69143000000	58335000000	62243000000	60761000000	57160000000	61835000000	56437000000	56629000000	54649000000	62756000000	67088000000	59567000000	59211000000	61294000000
E1BI98	ENSBTAG00000011802	1897300000	882430000	926270000	1789700000	1310300000	877850000	946340000	872110000	1496700000	1189900000	826010000	1087500000	1271900000	1267500000	1687000000
E1BIS6	ENSBTAG00000011752	2059100000	1968100000	2150800000	2114800000	2305300000	1845700000	2318600000	1960900000	2476900000	2586000000	1980800000	2624100000	1326100000	1640700000	1165900000
E1BJA2	ENSBTAG00000006838	209320000	307100000	253900000	183410000	156430000	266630000	172680000	244420000	0	238300000	153360000	0	97445000	88397000	0
E1BK71	ENSBTAG00000009576	206180000	256880000	192360000	244900000	198770000	219590000	161790000	162400000	302440000	251370000	0	202250000	317190000	0	248710000
E1BLN7	ENSBTAG00000006733	107990000	168940000	209910000	200850000	203880000	204840000	273980000	133550000	191900000	171510000	242240000	0	131980000	123680000	126450000
E1BNE7	ENSBTAG00000039684	480860000	421280000	335430000	384290000	381150000	480870000	262210000	319480000	412590000	503070000	0	260520000	372050000	237080000	236660000
E1BNV1	ENSBTAG00000020080	39865000000	67152000000	41962000000	59515000000	54297000000	45898000000	57403000000	42315000000	45891000000	40507000000	56357000000	61199000000	46520000000	49126000000	53973000000
E1BP87	ENSBTAG00000037794	8872400000	14236000000	17854000000	4450800000	4495900000	17188000000	17038000000	5750600000	9306200000	19830000000	8028800000	6164100000	28814000000	23227000000	17758000000
F1MAV0	ENSBTAG00000022120	20365000000	41663000	257990000	122980000	116150000	282600000	157050000	119270000	124750000	647640000	0	204180000	387110000	243990000	7960200000
F1MB01	ENSBTAG00000013290	177860000	232860000	194490000	231120000	88596000	174730000	175470000	174080000	108750000	250360000	0	58001000	241460000	168620000	157080000
F1MBR1	ENSBTAG00000000440	565970000	594360000	685750000	566630000	607530000	461150000	629220000	574230000	577690000	663870000	483340000	479950000	328130000	457270000	333550000
F1MD77	ENSBTAG00000011966	590870000	509400000	422240000	614040000	588580000	359930000	336380000	350730000	678440000	477620000	437270000	545660000	655680000	379080000	543830000
F1ME15	ENSBTAG00000018369	31889000000	29699000000	22427000000	25876000000	19792000000	32366000000	26397000000	32522000000	38811000000	37402000000	22900000000	26291000000	34704000000	18980000000	34804000000
F1MEQ3	ENSBTAG00000006463	431490000	443070000	332460000	352040000	318300000	598930000	311950000	563050000	437750000	308710000	317370000	288810000	449750000	263160000	184010000
F1MER7	ENSBTAG00000017122	1140800000	924350000	649920000	1144300000	790170000	610750000	672610000	815650000	999480000	274420000	164090000	188200000	1019300000	358360000	945900000
F1MHT1	ENSBTAG00000006491	10993000000	15589000000	14944000000	13302000000	13687000000	10478000000	15672000000	13212000000	12651000000	10295000000	12917000000	12137000000	9592000000	12271000000	12193000000
F1MIU2	ENSBTAG00000013641	275330000	244480000	442890000	254010000	332170000	329950000	258510000	266870000	224280000	418680000	265240000	248810000	350620000	0	0
F1MJ28	ENSBTAG00000001032	132920000000	201920000000	182940000000	163570000000	162930000000	147210000000	165690000000	165820000000	125990000000	97065000000	165430000000	126890000000	103790000000	116930000000	140070000000
F1MJT6	ENSBTAG00000001003	3364600000	4287700000	3227700000	3146400000	3086900000	6067500000	4254100000	4167100000	3247800000	2805200000	2573900000	1547100000	3572400000	2342100000	3079800000
F1MKG2	ENSBTAG00000019269	1163700000	565140000	549940000	1031600000	823070000	512100000	555660000	551970000	919380000	692050000	530730000	625840000	951450000	811460000	955150000
F1MLB8	ENSBTAG00000002507	775940000	805950000	710590000	0	440530000	1264600000	0	0	619600000	0	0	275880000	647730000	0	0
F1MM07	ENSBTAG00000009703	539220000000	392150000000	348330000000	305650000000	270730000000	468610000000	342420000000	521650000000	425470000000	452190000000	307730000000	368570000000	471930000000	233860000000	468020000000
F1MME6	ENSBTAG00000019585	20925000000	26189000000	20836000000	23326000000	22460000000	23728000000	22425000000	20028000000	25389000000	23459000000	23062000000	25455000000	26672000000	21234000000	25277000000
F1MMT2	ENSBTAG00000010229	386730000	426800000	303790000	585180000	568210000	363640000	282780000	302400000	440220000	290220000	211540000	224060000	563820000	156600000	384220000
F1MNT4	ENSBTAG00000011412	49750000	89752000	77264000	79873000	54666000	42602000	51380000	0	109010000	86715000	0	0	107640000	81416000	103820000
F1MPU4	ENSBTAG00000007782	7724100000	5129800000	7227500000	6450500000	5817400000	8006200000	6288200000	6306000000	6921600000	9348300000	7339200000	7875400000	9363300000	7140000000	7179700000
F1MR86	ENSBTAG00000018513	4983300000	7030800000	8036600000	5989300000	3640300000	5172400000	7787500000	7227200000	12664000000	6093600000	4629200000	5006800000	9658200000	4276200000	7341800000
F1MRC2	ENSBTAG00000007090	10028000000	16103000000	20910000000	15487000000	16358000000	6098300000	15256000000	19592000000	7926900000	21989000000	13980000000	18845000000	3861700000	14966000000	20162000000
F1MRQ7	ENSBTAG00000007068	300630000	315680000	324470000	289680000	231860000	268740000	285780000	199590000	467220000	209760000	298030000	265670000	509120000	211350000	169210000
F1MUZ9	ENSBTAG00000012586	191730000	140770000	196730000	139330000	114070000	185870000	141430000	176730000	111790000	115640000	74628000	0	197190000	0	0
F1MWR3	ENSBTAG00000012490	227860000	177840000	215430000	178240000	133010000	272450000	222220000	260090000	0	192730000	147810000	0	249830000	0	0
F1MYG5	ENSBTAG00000017574	1082000000	796070000	779800000	702750000	792640000	767460000	645450000	573150000	321750000	760280000	474810000	340880000	513700000	124810000	223130000
F1MZL0	ENSBTAG00000014956	256970000	261980000	224790000	193430000	283570000	223270000	310720000	190350000	334750000	226130000	222080000	368680000	233980000	183490000	310390000
F1MZS3	ENSBTAG00000021120	774330000	918970000	869040000	582680000	784760000	889140000	811720000	579530000	581430000	903520000	880160000	632600000	879150000	787570000	760630000
F1N0L9	ENSBTAG00000017509	123170000	156000000	210190000	159100000	170200000	155870000	159430000	169040000	94068000	138770000	139220000	118210000	145460000	159050000	80879000
F1N206	ENSBTAG00000001908	1107400000	1309800000	1445100000	1042900000	959970000	1494700000	1142900000	878780000	1591000000	1287800000	1050600000	683050000	1480500000	930890000	1099800000
[truncated: 190 more rows]
